# Supplementary material for: Blood transcriptomics to facilitate diagnosis and stratification in pediatric rheumatic diseases – a proof of concept study
Source: Pediatr Rheumatol Online J. 2022 Oct 17;20:91. doi: 10.1186/s12969-022-00747-x (PMC9575227; doi:10.1186/s12969-022-00747-x)
Supplement: Supplementary file 3 — Supplementary Material 3 [file 12969_2022_747_MOESM3_ESM.xlsx]

## Sheet: Control vs Infection vs Rheuma
Gene Symbol	Function
ABCD2	ATP-binding cassette, sub-family D (ALD), member 2
ACACB	acetyl-CoA carboxylase beta
ACAT2	acetyl-CoA acetyltransferase 2
ACER2	alkaline ceramidase 2
ACSF2	acyl-CoA synthetase family member 2
ADGRE4P	egf-like module containing, mucin-like, hormone receptor-like 4 pseudogene
AFF2	AF4/FMR2 family, member 2
AGBL3	ATP/GTP binding protein-like 3
AGTRAP	angiotensin II receptor-associated protein
AHDC1	AT hook, DNA binding motif, containing 1
AIMP1	aminoacyl tRNA synthetase complex-interacting multifunctional protein 1
AK5	adenylate kinase 5
ALMS1	Alstrom syndrome 1
ALOX15	arachidonate 15-lipoxygenase
ANKDD1A	ankyrin repeat and death domain containing 1A
ANKRD12	ankyrin repeat domain 12
ANKRD36	ankyrin repeat domain 36
ANKRD36B	ankyrin repeat domain 36B
ANKRD36C	ankyrin repeat domain 36C
APCDD1	adenomatosis polyposis coli down-regulated 1
APCDD1L	adenomatosis polyposis coli down-regulated 1-like
APOL3	apolipoprotein L, 3
ARGLU1	arginine and glutamate rich 1
ARHGAP10	Rho GTPase activating protein 10
ARHGEF12	Rho guanine nucleotide exchange factor (GEF) 12
ARRB1	arrestin, beta 1
ATP2A3	ATPase, Ca++ transporting, ubiquitous
ATP5J	ATP synthase peripheral stalk subunit F6
ATP6V1E2	ATPase H+ transporting V1 subunit E2
ATP8	mitochondrially encoded ATP synthase membrane subunit 8
AXIN1	axin 1
BACE2	beta-site APP-cleaving enzyme 2
BCKDK	branched chain ketoacid dehydrogenase kinase
BCRP3	breakpoint cluster region pseudogene 3
BDH1	3-hydroxybutyrate dehydrogenase, type 1
BEX2	brain expressed X-linked 2
BRCA1	breast cancer 1, early onset
BRD3	bromodomain containing 3
BRD9	bromodomain containing 9
BRI3BP	BRI3 binding protein
C12orf57	chromosome 12 open reading frame 57
C5orf58	chromosome 5 open reading frame 58
C8orf33	chromosome 8 open reading frame 33
CA4	carbonic anhydrase IV
CA8	carbonic anhydrase VIII
CACNA1A	calcium voltage-gated channel subunit alpha1 A
CACNG6	calcium voltage-gated channel auxiliary subunit gamma 6
CACNG8	calcium voltage-gated channel auxiliary subunit gamma 8
CAMSAP2	calmodulin regulated spectrin-associated protein family member 2
CAPRIN2	caprin family member 2
CCDC36	coiled-coil domain containing 36
CCDC59	coiled-coil domain containing 59
CCDC86	coiled-coil domain containing 86
CD200R1	CD200 receptor 1
CD248	CD248 molecule endosialin
CD3G	CD3g molecule gamma (CD3-TCR complex)
CD48	CD48 molecule
CD81	CD81 molecule
CD8A	CD8a molecule
CD96	CD96 molecule
CDHR3	cadherin-related family member 3
CEBPZOS	CEBPZ opposite strand
CFAP54	cilia and flagella associated protein 54
CHORDC1	cysteine and histidine-rich domain (CHORD) containing 1
CISD2	CDGSH iron sulfur domain 2
CLC	Charcot-Leyden crystal galectin
CLEC2D	C-type lectin domain family 2, member D
CLIP2	CAP-GLY domain containing linker protein 2
CMPK2	cytidine/uridine monophosphate kinase 2
CNKSR2	connector enhancer of kinase suppressor of Ras 2
CNNM4	cyclin and CBS domain divalent metal cation transport mediator 4
COX2	mitochondrially encoded cytochrome c oxidase ii
CRTAM	cytotoxic and regulatory T cell molecule
CSTA	cystatin A (stefin A)
CTNNB1	catenin (cadherin-associated protein), beta 1, 88kDa
CXorf40A	chromosome X open reading frame 40A
CXorf40B	chromosome X open reading frame 40B
DAW1	dynein assembly factor with WDR repeat domains 1
DDX24	DEAD (Asp-Glu-Ala-Asp) box helicase 24
DEFA1	defensin, alpha 1
DEFA1B	defensin, alpha 1B
DEFA3	defensin, alpha 3, neutrophil-specific
DEFA4	defensin, alpha 4, corticostatin
DEK	DEK proto-oncogene
DPH6	diphthamine biosynthesis 6
DUSP23	dual specificity phosphatase 23
E2F3P1	E2F transcription factor 3 pseudogene 1
EEF2K	eukaryotic elongation factor 2 kinase
EIF2AK2	eukaryotic translation initiation factor 2-alpha kinase 2
EMC10	ER membrane protein complex subunit 10
EPHB2	EPH receptor B2
EPN2	epsin 2
EPSTI1	epithelial stromal interaction 1 (breast)
ESYT1	extended synaptotagmin-like protein 1
EXOC3L2	exocyst complex component 3-like 2
FA2H	fatty acid 2-hydroxylase
FAAH2	fatty acid amide hydrolase 2
FAM109B	family with sequence similarity 109, member B
FAM134C	family with sequence similarity 134, member C
FAM228B	family with sequence similarity 228, member B
FAM72B	family with sequence similarity 72, member B
FBXO39	F-box protein 39
FCN3	ficolin (collagen/fibrinogen domain containing) 3
FDXR	ferredoxin reductase
FMNL3	formin-like 3
GALNT1	polypeptide N-acetylgalactosaminyltransferase 1
GAPDH	glyceraldehyde-3-phosphate dehydrogenase
GATA3	GATA binding protein 3
GHRLOS	ghrelin opposite strand/antisense RNA
GLOD5	glyoxalase domain containing 5
GLTSCR2	glioma tumor suppressor candidate region gene 2
GOLGA8A	golgin A8 family, member A
GOLGA8B	golgin A8 family, member B
GRAP2	GRB2-related adaptor protein 2
GSG1L	GSG1-like
GTF2IRD2B	GTF2I repeat domain containing 2B
GZMB	granzyme B (granzyme 2, cytotoxic T-lymphocyte-associated serine esterase 1)
HAPLN3	hyaluronan and proteoglycan link protein 3
HDAC7	histone deacetylase 7
HEBP2	heme binding protein 2
HERC5	HECT and RLD domain containing E3 ubiquitin protein ligase 5
HHIPL1	HHIP-like 1
HIRIP3	HIRA interacting protein 3
HMGXB4	HMG box domain containing 4
HPD	4-hydroxyphenylpyruvate dioxygenase
HRH4	histamine receptor H4
HSD17B10	hydroxysteroid (17-beta) dehydrogenase 10
IDI1	isopentenyl-diphosphate delta isomerase 1
IFI44	interferon-induced protein 44
IFI44L	interferon-induced protein 44-like
IFI6	interferon alpha inducible protein 6
IFIT1	interferon-induced protein with tetratricopeptide repeats 1
IFIT3	interferon-induced protein with tetratricopeptide repeats 3
IFITM1	interferon induced transmembrane protein 1
IFITM3	interferon induced transmembrane protein 3
IK	IK cytokine, down-regulator of HLA II
IL1RN	interleukin 1 receptor antagonist
IL5RA	interleukin 5 receptor,alpha
ILKAP	integrin-linked kinase-associated serine/threonine phosphatase
INADL	InaD-like (Drosophila)
INSC	inscuteable homolog (Drosophila)
INSR	insulin receptor
ISG15	ISG15 ubiquitin-like modifier
JUND	jun D proto-oncogene
KCNQ1-AS1	KCNQ1 antisense RNA 1
KIAA1328	KIAA1328
KIFAP3	kinesin-associated protein 3
KPNA5	karyopherin alpha 5 (importin alpha 6)
KRR1	KRR1, small subunit (SSU) processome component, homolog
KRT23	keratin 23, type I
LACTB2	lactamase, beta 2
LARP7	La ribonucleoprotein domain family, member 7
LCN2	lipocalin 2
LFNG	LFNG O-fucosylpeptide 3-beta-N-acetylglucosaminyltransferase
LGALS1	lectin, galactoside-binding, soluble, 1
LGALS12	lectin, galactoside-binding, soluble, 12
LIMD2	LIM domain containing 2
LINC00342	long intergenic non-protein coding RNA 342
LINC00368	long intergenic non-protein coding RNA 368
LINC00379	long intergenic non-protein coding RNA 379
LINC00589	long intergenic non-protein coding RNA 589
LINC00613	long intergenic non-protein coding RNA 613
LINC00861	long intergenic non-protein coding RNA 861
LINC00866	long intergenic non-protein coding RNA 866
LINC01125	long intergenic non-protein coding RNA 1125
LINC01215	long intergenic non-protein coding RNA 1215
LINC01229	long intergenic non-protein coding RNA 1229
LINC01550	long intergenic non-protein coding RNA 1550
LMO7	LIM domain 7
LOC392266	17beta-hydroxysteroid dehydrogenase pseudogene
LOC643733	caspase 4, apoptosis-related cysteine peptidase pseudogene
LPCAT4	lysophosphatidylcholine acyltransferase 4
LST1	leukocyte specific transcript 1
LTF	lactotransferrin
LYAR	Ly1 antibody reactive
MAP7D3	MAP7 domain containing 3
MBLAC2	metallo-beta-lactamase domain containing 2
MCOLN1	mucolipin 1
MED14OS	MED14 opposite strand
MED24	mediator complex subunit 24
MERTK	MER proto-oncogene, tyrosine kinase
METTL9	methyltransferase like 9
MFAP1	microfibrillar-associated protein 1
MIEN1	migration and invasion enhancer 1
MIOS	missing oocyte, meiosis regulator, homolog (Drosophila)
MMP14	matrix metallopeptidase 14 (membrane-inserted)
MMP8	matrix metallopeptidase 8 (neutrophil collagenase)
MOK	MOK protein kinase
MRPL57	mitochondrial ribosomal protein L57
MS4A1	membrane-spanning 4-domains, subfamily A, member 1
MS4A4A	membrane-spanning 4-domains, subfamily A, member 4A
MSR1	macrophage scavenger receptor 1
MTERF2	mitochondrial transcription termination factor 2
MX1	MX dynamin-like GTPase 1
MX2	MX dynamin-like GTPase 2
MYLK-AS1	MYLK antisense RNA 1
MYRFL	myelin regulatory factor like
NAA35	N(alpha)-acetyltransferase 35, NatC auxiliary subunit
NBR2	neighbor of BRCA1 gene 2 (non-protein coding)
NDUFA4	NDUFA4, mitochondrial complex associated
NELL2	NEL-like 2 (chicken)
NFATC2	nuclear factor of activated T-cells, cytoplasmic, calcineurin-dependent 2
NFKBIE	nuclear factor of kappa light polypeptide gene enhancer in B-cells inhibitor, epsilon
NHP2	NHP2 ribonucleoprotein
NHSL1	NHS-like 1
NINJ1	ninjurin 1
NMRK1	nicotinamide riboside kinase 1
NPAS3	neuronal PAS domain protein 3
NR3C2	nuclear receptor subfamily 3, group C, member 2
NRCAM	neuronal cell adhesion molecule
NSA2	NSA2 ribosome biogenesis homolog (S. cerevisiae)
NT5DC4	5'-nucleotidase domain containing 4
NTNG2	netrin G2
NTSR1	neurotensin receptor 1 (high affinity)
OAS1	2'-5'-oligoadenylate synthetase 1, 40/46kDa
OAS3	2'-5'-oligoadenylate synthetase 3, 100kDa
OASL	2'-5'-oligoadenylate synthetase-like
OOSP1	oocyte secreted protein 1
ORC5	origin recognition complex, subunit 5
OTOF	otoferlin
OXA1L	oxidase (cytochrome c) assembly 1-like
OXLD1	oxidoreductase-like domain containing 1
P2RY10	purinergic receptor P2Y, G-protein coupled, 10
PAFAH2	platelet-activating factor acetylhydrolase 2, 40kDa
PAQR7	progestin and adipoQ receptor family member VII
PARVB	parvin, beta
PAXIP1-AS1	PAXIP1 antisense RNA 1 (head to head)
PCSK5	proprotein convertase subtilisin/kexin type 5
PDE4D	phosphodiesterase 4D, cAMP-specific
PGP	phosphoglycolate phosphatase
PHF11	PHD finger protein 11
PLEKHA1	pleckstrin homology domain containing, family A (phosphoinositide binding specific) member 1
PLEKHB1	pleckstrin homology domain containing, family B (evectins) member 1
PLXNA2	plexin A2
PNPLA6	patatin-like phospholipase domain containing 6
PNRC2	proline-rich nuclear receptor coactivator 2
PRKCQ-AS1	PRKCQ antisense RNA 1
PRPF4B	pre-mRNA processing factor 4B
PRSS33	protease, serine, 33
PRSS41	protease, serine, 41
PTGER2	prostaglandin E receptor 2 (subtype EP2), 53kDa
PTK7	protein tyrosine kinase 7
PTPN4	protein tyrosine phosphatase, non-receptor type 4 (megakaryocyte)
PTPRK	protein tyrosine phosphatase, receptor type, K
PTS	6-pyruvoyltetrahydropterin synthase
PYHIN1	pyrin and HIN domain family, member 1
RAB11FIP3	RAB11 family interacting protein 3 (class II)
RASA3	RAS p21 protein activator 3
RBM8A	RNA binding motif protein 8A
RNASE2	ribonuclease, RNase A family, 2 (liver, eosinophil-derived neurotoxin)
RNF175	ring finger protein 175
RNR2	RNA, ribosomal 45s cluster 2
RPL13P12	ribosomal protein L13 pseudogene 12
RPL15P3	ribosomal protein L15 pseudogene 3
RPL18A	ribosomal protein L18a
RPL21P86	ribosomal protein L21 pseudogene 86
RPL23AP3	ribosomal protein L23a pseudogene 3
RPL5P34	ribosomal protein L5 pseudogene 34
RPS15P4	ribosomal protein S15 pseudogene 4
RPS27	ribosomal protein S27
RPS4XP11	ribosomal protein S4X pseudogene 11
RPS5	ribosomal protein S5
RPS6KA2	ribosomal protein S6 kinase, 90kDa, polypeptide 2
RSAD2	radical S-adenosyl methionine domain containing 2
RSPH9	radial spoke head 9 homolog (Chlamydomonas)
S100A12	S100 calcium binding protein A12
S100A9	S100 calcium binding protein A9
SAT1	spermidine/spermine N1-acetyltransferase 1
SCAF8	SR-related CTD-associated factor 8
SCAMP5	secretory carrier membrane protein 5
SCML1	sex comb on midleg-like 1 (Drosophila)
SDCCAG3	serologically defined colon cancer antigen 3
SERPINB10	serpin peptidase inhibitor, clade B (ovalbumin), member 10
SERPING1	serpin peptidase inhibitor, clade G (C1 inhibitor), member 1
SF3B1	splicing factor 3b, subunit 1, 155kDa
SIGLEC1	sialic acid binding Ig-like lectin 1, sialoadhesin
SIGLEC8	sialic acid binding Ig-like lectin 8
SIRPD	signal-regulatory protein delta
SLC16A9	solute carrier family 16, member 9
SLC25A28	solute carrier family 25 (mitochondrial iron transporter), member 28
SLC35D1	solute carrier family 35 (UDP-GlcA/UDP-GalNAc transporter), member D1
SLC38A1	solute carrier family 38, member 1
SLC39A7	solute carrier family 39 (zinc transporter), member 7
SLC39A8	solute carrier family 39 (zinc transporter), member 8
SLFN12L	schlafen family member 12-like
SLIT1	slit homolog 1 (Drosophila)
SMPD3	sphingomyelin phosphodiesterase 3, neutral membrane (neutral sphingomyelinase II)
SMTNL1	smoothelin-like 1
SNAR-C2	small ILF3/NF90-associated RNA C2
SNRNP27	small nuclear ribonucleoprotein 27kDa (U4/U6.U5)
SP100	SP100 nuclear antigen
SPATC1	spermatogenesis and centriole associated 1
SPATS2L	spermatogenesis associated, serine-rich 2-like
SPNS3	spinster homolog 3 (Drosophila)
SRGAP1	SLIT-ROBO Rho GTPase activating protein 1
STK36	serine/threonine kinase 36
STOM	stomatin
SUV39H1	suppressor of variegation 3-9 homolog 1 (Drosophila)
SVIP	small VCP/p97-interacting protein
SYF2	SYF2 pre-mRNA-splicing factor
TCAF2	family with sequence similarity 115, member C
TCN2	transcobalamin II
TESPA1	thymocyte expressed, positive selection associated 1
THEMIS	thymocyte selection associated
TIMM17B	translocase of inner mitochondrial membrane 17 homolog B (yeast)
TMBIM4	transmembrane BAX inhibitor motif containing 4
TMEM167A	transmembrane protein 167A
TMEM168	transmembrane protein 168
TMEM205	transmembrane protein 205
TMEM220	transmembrane protein 220
TMEM50B	transmembrane protein 50B
TNFAIP6	tumor necrosis factor, alpha-induced protein 6
TNFRSF11A	tumor necrosis factor receptor superfamily, member 11a, NFKB activator
TNFSF13B	tumor necrosis factor (ligand) superfamily, member 13b
TOPORS	topoisomerase I binding, arginine/serine-rich, E3 ubiquitin protein ligase
TRABD2A	TraB domain containing 2A
TRADD	TNFRSF1A-associated via death domain
TRAM2	translocation associated membrane protein 2
TRAPPC5	trafficking protein particle complex 5
TRB	T cell receptor beta locus
TRIM22	tripartite motif containing 22
TSGA10	testis specific, 10
TYROBP	TYRO protein tyrosine kinase binding protein
UBXN1	UBX domain protein 1
UCHL5	ubiquitin carboxyl-terminal hydrolase L5
UGT2B11	UDP glucuronosyltransferase 2 family, polypeptide B11
UGT2B28	UDP glucuronosyltransferase 2 family, polypeptide B28
USP18	ubiquitin specific peptidase 18
USP41	ubiquitin specific peptidase 41
VILL	villin-like
VPS37C	vacuolar protein sorting 37 homolog C (S. cerevisiae)
WASH1	WAS protein family homolog 1
WDR43	WD repeat domain 43
WHAMMP2	WAS protein homolog associated with actin, golgi membranes and microtubules pseudogene 2
XAF1	XIAP associated factor 1
YDJC	YdjC homolog (bacterial)
ZBP1	Z-DNA binding protein 1
ZC3H12B	zinc finger CCCH-type containing 12B
ZC3H15	zinc finger CCCH-type containing 15
ZC3H8	zinc finger CCCH-type containing 8
ZCCHC9	zinc finger, CCHC domain containing 9
ZMYND11	zinc finger, MYND-type containing 11
ZNF248	zinc finger protein 248
ZNF554	zinc finger protein 554
ZNF569	zinc finger protein 569
ZNF600	zinc finger protein 600
ZNF75D	zinc finger protein 75D
ZNF780B	zinc finger protein 780B
ZNF783	zinc finger family member 783

## Sheet: CRMO vs Control vs Infection
Gene Symbol	Function
ABCG8	ATP-binding cassette, sub-family G (WHITE), member 8
ACAA2	acetyl-CoA acyltransferase 2
ACACB	acetyl-CoA carboxylase beta
ACCSL	1-aminocyclopropane-1-carboxylate synthase homolog (Arabidopsis)(non-functional)-like
ACER2	alkaline ceramidase 2
ACOXL	acyl-CoA oxidase-like
ACSF2	acyl-CoA synthetase family member 2
ADGRE4P	egf-like module containing, mucin-like, hormone receptor-like 4 pseudogene
ADRM1	adhesion regulating molecule 1
AGTRAP	angiotensin II receptor-associated protein
AIMP1	aminoacyl tRNA synthetase complex-interacting multifunctional protein 1
AK5	adenylate kinase 5
ALMS1	Alstrom syndrome 1
ALOX15	arachidonate 15-lipoxygenase
ANAPC13	anaphase promoting complex subunit 13
ANKDD1A	ankyrin repeat and death domain containing 1A
ANKRD36C	ankyrin repeat domain 36C
APBB1	amyloid beta (A4) precursor protein-binding, family B, member 1 (Fe65)
APCDD1L	adenomatosis polyposis coli down-regulated 1-like
APOL3	apolipoprotein L, 3
AQP9	aquaporin 9
ASAH1	N-acylsphingosine amidohydrolase (acid ceramidase) 1
ASB7	ankyrin repeat and SOCS box containing 7
ATP5J	ATP synthase, H+ transporting, mitochondrial Fo complex, subunit F6
ATXN2L	ataxin 2-like
BACE2	beta-site APP-cleaving enzyme 2
BBOX1-AS1	BBOX1 antisense RNA 1
BOD1L1	biorientation of chromosomes in cell division 1-like 1
BOLA3-AS1	BOLA3 antisense RNA 1 (head to head)
BRCA1	breast cancer 1, early onset
BRD3	bromodomain containing 3
BRI3BP	BRI3 binding protein
BTBD11	BTB (POZ) domain containing 11
C12orf57	chromosome 12 open reading frame 57
C17orf62	chromosome 17 open reading frame 62
C19orf66	chromosome 19 open reading frame 66
C21orf62	chromosome 21 open reading frame 62
C2orf76	chromosome 2 open reading frame 76
C9orf89	chromosome 9 open reading frame 89
CACNA1A	calcium channel, voltage-dependent, P/Q type, alpha 1A subunit
CACNG6	calcium channel, voltage-dependent, gamma subunit 6
CARD16	caspase recruitment domain family, member 16
CARD17	caspase recruitment domain family, member 17
CASP4	caspase 4, apoptosis-related cysteine peptidase
CBWD1	COBW domain containing 1
CCDC176	coiled-coil domain containing 176
CCDC36	coiled-coil domain containing 36
CCDC59	coiled-coil domain containing 59
CCDC86	coiled-coil domain containing 86
CCR3	chemokine (C-C motif) receptor 3
CD200R1	CD200 receptor 1
CD248	CD248 molecule, endosialin
CD33	CD33 molecule
CD48	CD48 molecule
CD8A	CD8a molecule
CD96	CD96 molecule
CDC25C	cell division cycle 25C
CDHR3	cadherin-related family member 3
CEACAM4	carcinoembryonic antigen-related cell adhesion molecule 4
CFAP54	cilia and flagella associated protein 54
CHMP2B	charged multivesicular body protein 2B
CHMP5	charged multivesicular body protein 5
CHORDC1	cysteine and histidine-rich domain (CHORD) containing 1
CIT	citron rho-interacting serine/threonine kinase
CLC	Charcot-Leyden crystal galectin
CLCA2	chloride channel accessory 2
CLCN6	chloride channel, voltage-sensitive 6
CLEC2D	C-type lectin domain family 2, member D
CLEC4E	C-type lectin domain family 4, member E
CMPK2	cytidine monophosphate (UMP-CMP) kinase 2, mitochondrial
CNGB1	cyclic nucleotide gated channel beta 1
CNKSR2	connector enhancer of kinase suppressor of Ras 2
CNOT3	CCR4-NOT transcription complex, subunit 3
CORO1A	coronin, actin binding protein, 1A
COX2	mitochondrially encoded cytochrome c oxidase ii
CRTAM	cytotoxic and regulatory T cell molecule
CTRL	chymotrypsin-like
CXCL16	chemokine (C-X-C motif) ligand 16
CXCR1	chemokine (C-X-C motif) receptor 1
DCBLD2	discoidin, CUB and LCCL domain containing 2
DCP1B	decapping mRNA 1B
DDX24	DEAD (Asp-Glu-Ala-Asp) box helicase 24
DDX60L	DEAD (Asp-Glu-Ala-Asp) box polypeptide 60-like
DGKK	diacylglycerol kinase, kappa
DUOX1	dual oxidase 1
DUSP3	dual specificity phosphatase 3
EDAR	ectodysplasin A receptor
EEF2	eukaryotic translation elongation factor 2
EIF2AK2	eukaryotic translation initiation factor 2-alpha kinase 2
ELANE	elastase, neutrophil expressed
EPN2	epsin 2
EPSTI1	epithelial stromal interaction 1 (breast)
ESF1	ESF1, nucleolar pre-rRNA processing protein, homolog (S. cerevisiae)
FAIM3	Fas apoptotic inhibitory molecule 3
FAM109B	family with sequence similarity 109, member B
FAM111A	family with sequence similarity 111, member A
FAM157C	family with sequence similarity 157, member C
FAM160B1	family with sequence similarity 160, member B1
FAM200B	family with sequence similarity 200, member B
FAM212A	family with sequence similarity 212, member A
FAM53B	family with sequence similarity 53, member B
FBXO39	F-box protein 39
FCGR2A	Fc fragment of IgG, low affinity IIa, receptor (CD32)
FCN1	ficolin (collagen/fibrinogen domain containing) 1
FES	FES proto-oncogene, tyrosine kinase
FN3KRP	fructosamine 3 kinase related protein
GATA3	GATA binding protein 3
GBP2	guanylate binding protein 2, interferon-inducible
GGT7	gamma-glutamyltransferase 7
GHRLOS	ghrelin opposite strand/antisense RNA
GIF	gastric intrinsic factor (vitamin B synthesis)
GLOD5	glyoxalase domain containing 5
GLTSCR2	glioma tumor suppressor candidate region gene 2
GNLY	granulysin
GOLGA8A	golgin A8 family, member A
GOLGA8B	golgin A8 family, member B
GRAP2	GRB2-related adaptor protein 2
GSG1L	GSG1-like
GTF2IRD2B	GTF2I repeat domain containing 2B
GTPBP8	GTP-binding protein 8 (putative)
H3F3A	H3 histone, family 3A
HCG17	HLA complex group 17 (non-protein coding)
HERC5	HECT and RLD domain containing E3 ubiquitin protein ligase 5
HHIPL1	HHIP-like 1
HIST1H2BD	histone cluster 1, H2bd
HOXA2	homeobox A2
HPD	4-hydroxyphenylpyruvate dioxygenase
HRH4	histamine receptor H4
HSPB11	heat shock protein family B (small), member 11
IFI44	interferon-induced protein 44
IFI44L	interferon-induced protein 44-like
IFI6	interferon, alpha-inducible protein 6
IFIT1	interferon-induced protein with tetratricopeptide repeats 1
IFIT3	interferon-induced protein with tetratricopeptide repeats 3
IFITM1	interferon induced transmembrane protein 1
IFITM3	interferon induced transmembrane protein 3
IK	IK cytokine, down-regulator of HLA II
IKZF2	IKAROS family zinc finger 2 (Helios)
IL10RB	interleukin 10 receptor, beta
IL21R	interleukin 21 receptor
IL5RA	interleukin 5 receptor, alpha
IMMP1L	IMP1 inner mitochondrial membrane peptidase-like (S. cerevisiae)
INADL	InaD-like (Drosophila)
INHBB	inhibin, beta B
IRF7	interferon regulatory factor 7
ISG15	ISG15 ubiquitin-like modifier
ITPRIP	inositol 1,4,5-trisphosphate receptor interacting protein
JDP2	Jun dimerization protein 2
KCNQ1-AS1	KCNQ1 antisense RNA 1
KDELC1	KDEL (Lys-Asp-Glu-Leu) containing 1
KIAA1328	KIAA1328
KIF3A	kinesin family member 3A
KIF4A	kinesin family member 4A
KIFAP3	kinesin-associated protein 3
KLHDC8B	kelch domain containing 8B
KPNA5	karyopherin alpha 5 (importin alpha 6)
KRR1	KRR1, small subunit (SSU) processome component, homolog (yeast)
LBH	limb bud and heart development
LCP2	lymphocyte cytosolic protein 2 (SH2 domain containing leukocyte protein of 76kDa)
LEAP2	liver expressed antimicrobial peptide 2
LILRA6	leukocyte immunoglobulin-like receptor, subfamily A (with TM domain), member 6
LILRB3	leukocyte immunoglobulin-like receptor, subfamily B (with TM and ITIM domains), member 3
LINC00342	long intergenic non-protein coding RNA 342
LINC00368	long intergenic non-protein coding RNA 368
LINC00649	long intergenic non-protein coding RNA 649
LINC00861	long intergenic non-protein coding RNA 861
LINC00866	long intergenic non-protein coding RNA 866
LINC01001	long intergenic non-protein coding RNA 1001
LINC01125	long intergenic non-protein coding RNA 1125
LINC01128	long intergenic non-protein coding RNA 1128
LINC01410	long intergenic non-protein coding RNA 1410
LINC01483	long intergenic non-protein coding RNA 1483
LINC01550	long intergenic non-protein coding RNA 1550
LOC100132352	FSHD region gene 1 pseudogene
LOC100887080	acyl-CoA synthetase medium-chain family member 4 pseudogene
LRP10	low density lipoprotein receptor-related protein 10
LRRC75A-AS1	LRRC75A antisense RNA 1
LST1	leukocyte specific transcript 1
LUC7L3	LUC7-like 3 (S. cerevisiae)
LY9	lymphocyte antigen 9
LYAR	Ly1 antibody reactive
MCMBP	minichromosome maintenance complex binding protein
MERTK	MER proto-oncogene, tyrosine kinase
MIA3	melanoma inhibitory activity family, member 3
MIAT	myocardial infarction associated transcript (non-protein coding)
MIEN1	migration and invasion enhancer 1
MRGPRX2	MAS-related GPR, member X2
MS4A4A	membrane-spanning 4-domains, subfamily A, member 4A
MSR1	macrophage scavenger receptor 1
MSRB1	methionine sulfoxide reductase B1
MSRB2	methionine sulfoxide reductase B2
MTERF2	mitochondrial transcription termination factor 2
MTX1	metaxin 1
MTX1P1	metaxin 1 pseudogene 1
MX1	MX dynamin-like GTPase 1
MX2	MX dynamin-like GTPase 2
NAA35	N(alpha)-acetyltransferase 35, NatC auxiliary subunit
ND4	mitochondrially encoded nadh:ubiquinone oxidoreductase core subunit 4
NELL2	NEL-like 2 (chicken)
NFATC2	nuclear factor of activated T-cells, cytoplasmic, calcineurin-dependent 2
NHP2	NHP2 ribonucleoprotein
NME3	NME/NM23 nucleoside diphosphate kinase 3
NOC4L	nucleolar complex associated 4 homolog (S. cerevisiae)
NR3C2	nuclear receptor subfamily 3, group C, member 2
NRCAM	neuronal cell adhesion molecule
NT5DC4	5'-nucleotidase domain containing 4
NTNG2	netrin G2
NUP214	nucleoporin 214kDa
NUSAP1	nucleolar and spindle associated protein 1
OAS1	2'-5'-oligoadenylate synthetase 1, 40/46kDa
OAS3	2'-5'-oligoadenylate synthetase 3, 100kDa
OASL	2'-5'-oligoadenylate synthetase-like
ODF3B	outer dense fiber of sperm tails 3B
OLAH	oleoyl-ACP hydrolase
OOSP1	oocyte secreted protein 1
OR6C70	olfactory receptor, family 6, subfamily C, member 70
ORC5	origin recognition complex, subunit 5
OXA1L	oxidase (cytochrome c) assembly 1-like
P2RY10	purinergic receptor P2Y, G-protein coupled, 10
PAQR7	progestin and adipoQ receptor family member VII
PARP14	poly (ADP-ribose) polymerase family, member 14
PAXIP1-AS1	PAXIP1 antisense RNA 1 (head to head)
PCSK5	proprotein convertase subtilisin/kexin type 5
PDCD6	programmed cell death 6
PDE4D	phosphodiesterase 4D, cAMP-specific
PI3	peptidase inhibitor 3, skin-derived
PIGH	phosphatidylinositol glycan anchor biosynthesis, class H
PLEKHA1	pleckstrin homology domain containing, family A (phosphoinositide binding specific) member 1
PLEKHB1	pleckstrin homology domain containing, family B (evectins) member 1
PNISR	PNN-interacting serine/arginine-rich protein
PPAPDC1A	phosphatidic acid phosphatase type 2 domain containing 1A
PPIG	peptidylprolyl isomerase G (cyclophilin G)
PRPF4B	pre-mRNA processing factor 4B
PRSS33	protease, serine, 33
PRSS41	protease, serine, 41
PTGER2	prostaglandin E receptor 2 (subtype EP2), 53kDa
PTK7	protein tyrosine kinase 7
PTPN4	protein tyrosine phosphatase, non-receptor type 4 (megakaryocyte)
PTTG1IP	pituitary tumor-transforming 1 interacting protein
PYHIN1	pyrin and HIN domain family, member 1
QARS	glutaminyl-tRNA synthetase
RAB11FIP3	RAB11 family interacting protein 3 (class II)
RASGRP1	RAS guanyl releasing protein 1 (calcium and DAG-regulated)
RBMX2	RNA binding motif protein, X-linked 2
RBP7	retinol binding protein 7, cellular
RGS20	regulator of G-protein signaling 20
RHOG	ras homolog family member G
RNA5SP207	RNA, 5S ribosomal pseudogene 207
RNF175	ring finger protein 175
RNR2	RNA, ribosomal 45s cluster 2
RPL13	ribosomal protein L13
RPL15	ribosomal protein L15
RPL17P50	ribosomal protein L17 pseudogene 50
RPL18A	ribosomal protein L18a
RPL21P118	ribosomal protein L21 pseudogene 118
RPL23AP3	ribosomal protein L23a pseudogene 3
RPL29	ribosomal protein L29
RPP38	ribonuclease P/MRP 38kDa subunit
RPS4XP11	ribosomal protein S4X pseudogene 11
RPS5	ribosomal protein S5
RPS6KA2	ribosomal protein S6 kinase, 90kDa, polypeptide 2
RRP15	ribosomal RNA processing 15 homolog (S. cerevisiae)
RRP8	ribosomal RNA processing 8, methyltransferase, homolog (yeast)
RSAD2	radical S-adenosyl methionine domain containing 2
RSPH9	radial spoke head 9 homolog (Chlamydomonas)
SAT1	spermidine/spermine N1-acetyltransferase 1
SATB1-AS1	SATB1 antisense RNA 1
SDCCAG3	serologically defined colon cancer antigen 3
SDR16C6P	short chain dehydrogenase/reductase family 16C, member 6, pseudogene
SELL	selectin L
SERPINA1	serpin peptidase inhibitor, clade A (alpha-1 antiproteinase, antitrypsin), member 1
SERPING1	serpin peptidase inhibitor, clade G (C1 inhibitor), member 1
SF3B1	splicing factor 3b, subunit 1, 155kDa
SH2D1A	SH2 domain containing 1A
SIGLEC1	sialic acid binding Ig-like lectin 1, sialoadhesin
SIGLEC8	sialic acid binding Ig-like lectin 8
SLAIN1	SLAIN motif family, member 1
SLC16A9	solute carrier family 16, member 9
SLC25A28	solute carrier family 25 (mitochondrial iron transporter), member 28
SLC35D1	solute carrier family 35 (UDP-GlcA/UDP-GalNAc transporter), member D1
SLC38A1	solute carrier family 38, member 1
SMAP2	small ArfGAP2
SMPD3	sphingomyelin phosphodiesterase 3, neutral membrane (neutral sphingomyelinase II)
SNAR-C2	small ILF3/NF90-associated RNA C2
SOCS4	suppressor of cytokine signaling 4
SP100	SP100 nuclear antigen
SPAG11A	sperm associated antigen 11A
SPATS2L	spermatogenesis associated, serine-rich 2-like
SPEF2	sperm flagellar 2
SPIN3	spindlin family, member 3
SPNS3	spinster homolog 3 (Drosophila)
SPSB2	splA/ryanodine receptor domain and SOCS box containing 2
SRGAP1	SLIT-ROBO Rho GTPase activating protein 1
ST8SIA5	ST8 alpha-N-acetyl-neuraminide alpha-2,8-sialyltransferase 5
STK36	serine/threonine kinase 36
SUV39H1	suppressor of variegation 3-9 homolog 1 (Drosophila)
SYF2	SYF2 pre-mRNA-splicing factor
TAF1A	TATA box binding protein (TBP)-associated factor, RNA polymerase I, A, 48kDa
TCAF2	family with sequence similarity 115, member C
TCIRG1	T-cell, immune regulator 1, ATPase, H+ transporting, lysosomal V0 subunit A3
TCN2	transcobalamin II
TERF1	telomeric repeat binding factor (NIMA-interacting) 1
TESPA1	thymocyte expressed, positive selection associated 1
THUMPD1	THUMP domain containing 1
TIGD6	tigger transposable element derived 6
TMBIM4	transmembrane BAX inhibitor motif containing 4
TMED2	transmembrane emp24 domain trafficking protein 2
TMEM132B	transmembrane protein 132B
TMEM140	transmembrane protein 140
TMEM220	transmembrane protein 220
TMEM223	transmembrane protein 223
TMEM30B	transmembrane protein 30B
TMEM50B	transmembrane protein 50B
TNFAIP6	tumor necrosis factor, alpha-induced protein 6
TNFSF13B	tumor necrosis factor (ligand) superfamily, member 13b
TOP1	topoisomerase (DNA) I
TRABD2A	TraB domain containing 2A
TRADD	TNFRSF1A-associated via death domain
TRIM22	tripartite motif containing 22
TSEN54	TSEN54 tRNA splicing endonuclease subunit
TSGA10	testis specific, 10
TTC12	tetratricopeptide repeat domain 12
TYROBP	TYRO protein tyrosine kinase binding protein
UBE2D4	ubiquitin-conjugating enzyme E2D 4 (putative)
UBXN1	UBX domain protein 1
UBXN2B	UBX domain protein 2B
UGT2B11	UDP glucuronosyltransferase 2 family, polypeptide B11
UGT2B28	UDP glucuronosyltransferase 2 family, polypeptide B28
UPP1	uridine phosphorylase 1
USP18	ubiquitin specific peptidase 18
VEGFB	vascular endothelial growth factor B
VIM	vimentin
VSIG1	V-set and immunoglobulin domain containing 1
WDR43	WD repeat domain 43
XAF1	XIAP associated factor 1
ZBP1	Z-DNA binding protein 1
ZBTB14	zinc finger and BTB domain containing 14
ZC3H12B	zinc finger CCCH-type containing 12B
ZC3H8	zinc finger CCCH-type containing 8
ZMAT1	zinc finger, matrin-type 1
ZMYND11	zinc finger, MYND-type containing 11
ZNF154	zinc finger protein 154
ZNF155	zinc finger protein 155
ZNF248	zinc finger protein 248
ZNF439	zinc finger protein 439
ZNF554	zinc finger protein 554
ZNF561-AS1	ZNF561 antisense RNA 1 (head to head)
ZNF569	zinc finger protein 569
ZNF600	zinc finger protein 600

## Sheet: IFN vs Control vs Infection
Gene Symbol	Function
ABCD2	ATP-binding cassette, sub-family D (ALD), member 2
ACACB	acetyl-CoA carboxylase beta
ACAT2	acetyl-CoA acetyltransferase 2
ACER2	alkaline ceramidase 2
ACOXL	acyl-CoA oxidase-like
ACSF2	acyl-CoA synthetase family member 2
ADGRE4P	egf-like module containing, mucin-like, hormone receptor-like 4 pseudogene
AFF2	AF4/FMR2 family, member 2
AGBL3	ATP/GTP binding protein-like 3
AK5	adenylate kinase 5
ALMS1	Alstrom syndrome 1
ALOX12P2	arachidonate 12-lipoxygenase pseudogene 2
ALOX15	arachidonate 15-lipoxygenase
ANKRD36C	ankyrin repeat domain 36C
ASPHD2	aspartate beta-hydroxylase domain containing 2
ATP6V1E2	ATPase, H+ transporting, lysosomal 31kDa, V1 subunit E2
AXIN1	axin 1
BACE2	beta-site APP-cleaving enzyme 2
BCAT1	branched chain amino-acid transaminase 1, cytosolic
BCL11B	B-cell CLL/lymphoma 11B (zinc finger protein)
BIRC3	baculoviral IAP repeat containing 3
BLZF2P	basic leucine zipper nuclear factor 2 pseudogene
BRCA1	breast cancer 1, early onset
BRI3BP	BRI3 binding protein
BTBD11	BTB (POZ) domain containing 11
C12orf57	chromosome 12 open reading frame 57
C12orf65	chromosome 12 open reading frame 65
C21orf62	chromosome 21 open reading frame 62
C5orf63	chromosome 5 open reading frame 63
CACNA1A	calcium channel, voltage-dependent, P/Q type, alpha 1A subunit
CACNG6	calcium channel, voltage-dependent, gamma subunit 6
CAMK1D	calcium/calmodulin-dependent protein kinase ID
CAMKK1	calcium/calmodulin-dependent protein kinase kinase 1, alpha
CARD17	caspase recruitment domain family, member 17
CASS4	Cas scaffolding protein family member 4
CAT	catalase
CCDC141	coiled-coil domain containing 141
CCDC36	coiled-coil domain containing 36
CCDC86	coiled-coil domain containing 86
CD200R1	CD200 receptor 1
CD28	CD28 molecule
CD3G	CD3g molecule, gamma (CD3-TCR complex)
CD96	CD96 molecule
CDHR3	cadherin-related family member 3
CEP57	centrosomal protein 57kDa
CFAP54	cilia and flagella associated protein 54
CHAF1B	chromatin assembly factor 1, subunit B (p60)
CIT	citron rho-interacting serine/threonine kinase
CLC	Charcot-Leyden crystal galectin
CLCA2	chloride channel accessory 2
CLEC2D	C-type lectin domain family 2, member D
CMPK2	cytidine monophosphate (UMP-CMP) kinase 2, mitochondrial
CNGB1	cyclic nucleotide gated channel beta 1
CNKSR2	connector enhancer of kinase suppressor of Ras 2
COL19A1	collagen, type XIX, alpha 1
COL4A5	collagen, type IV, alpha 5
CRTAM	cytotoxic and regulatory T cell molecule
DGKK	diacylglycerol kinase, kappa
DHX58	DEXH (Asp-Glu-X-His) box polypeptide 58
DPH6	diphthamine biosynthesis 6
DYNLT1	dynein, light chain, Tctex-type 1
EDAR	ectodysplasin A receptor
EIF2AK2	eukaryotic translation initiation factor 2-alpha kinase 2
EPHB2	EPH receptor B2
EPN2	epsin 2
EPSTI1	epithelial stromal interaction 1 (breast)
ESF1	ESF1, nucleolar pre-rRNA processing protein, homolog (S. cerevisiae)
FAAH2	fatty acid amide hydrolase 2
FAM109B	family with sequence similarity 109, member B
FANCC	Fanconi anemia, complementation group C
FBXO39	F-box protein 39
FDXR	ferredoxin reductase
GATA3	GATA binding protein 3
GGT7	gamma-glutamyltransferase 7
GHRLOS	ghrelin opposite strand/antisense RNA
GIF	gastric intrinsic factor (vitamin B synthesis)
GLOD5	glyoxalase domain containing 5
GOLGA8A	golgin A8 family, member A
GOLGA8B	golgin A8 family, member B
GRAP2	GRB2-related adaptor protein 2
GSG1L	GSG1-like
GTF2IRD2B	GTF2I repeat domain containing 2B
HBEGF	heparin-binding EGF-like growth factor
HERC5	HECT and RLD domain containing E3 ubiquitin protein ligase 5
HESX1	HESX homeobox 1
HHIPL1	HHIP-like 1
HPD	4-hydroxyphenylpyruvate dioxygenase
HRH4	histamine receptor H4
IFI27	interferon, alpha-inducible protein 27
IFI44	interferon-induced protein 44
IFI44L	interferon-induced protein 44-like
IFI6	interferon, alpha-inducible protein 6
IFIT1	interferon-induced protein with tetratricopeptide repeats 1
IFIT3	interferon-induced protein with tetratricopeptide repeats 3
IFIT5	interferon-induced protein with tetratricopeptide repeats 5
IFITM1	interferon induced transmembrane protein 1
IFITM3	interferon induced transmembrane protein 3
IKZF2	IKAROS family zinc finger 2 (Helios)
IL1RN	interleukin 1 receptor antagonist
IL5RA	interleukin 5 receptor, alpha
INADL	InaD-like (Drosophila)
INHBB	inhibin, beta B
IRF7	interferon regulatory factor 7
ISG15	ISG15 ubiquitin-like modifier
JDP2	Jun dimerization protein 2
KCNH8	potassium channel, voltage gated eag related subfamily H, member 8
KDELC1	KDEL (Lys-Asp-Glu-Leu) containing 1
KIAA1328	KIAA1328
KIFAP3	kinesin-associated protein 3
KLHL7	kelch-like family member 7
KPNA5	karyopherin alpha 5 (importin alpha 6)
LAX1	lymphocyte transmembrane adaptor 1
LBH	limb bud and heart development
LINC00342	long intergenic non-protein coding RNA 342
LINC00368	long intergenic non-protein coding RNA 368
LINC00379	long intergenic non-protein coding RNA 379
LINC00861	long intergenic non-protein coding RNA 861
LINC00866	long intergenic non-protein coding RNA 866
LINC00921	long intergenic non-protein coding RNA 921
LINC01125	long intergenic non-protein coding RNA 1125
LINC01336	long intergenic non-protein coding RNA 1336
LINC01550	long intergenic non-protein coding RNA 1550
LMLN	leishmanolysin-like (metallopeptidase M8 family)
LMTK3	lemur tyrosine kinase 3
LOC100419583	ring finger protein 4 pseudogene
LOC100887080	acyl-CoA synthetase medium-chain family member 4 pseudogene
LOC202181	SUMO-interacting motifs containing 1 pseudogene
LOC392266	17beta-hydroxysteroid dehydrogenase pseudogene
LOC93432	maltase-glucoamylase (alpha-glucosidase)
LY6E	lymphocyte antigen 6 complex, locus E
MCM10	minichromosome maintenance complex component 10
MDS2	myelodysplastic syndrome 2 translocation associated
MERTK	MER proto-oncogene, tyrosine kinase
MIOS	missing oocyte, meiosis regulator, homolog (Drosophila)
MLH3	mutL homolog 3
MOXD1	monooxygenase, DBH-like 1
MRPL57	mitochondrial ribosomal protein L57
MSR1	macrophage scavenger receptor 1
MTERF1	mitochondrial transcription termination factor 1
MTMR8	myotubularin related protein 8
MX1	MX dynamin-like GTPase 1
NAA35	N(alpha)-acetyltransferase 35, NatC auxiliary subunit
NELL2	NEL-like 2 (chicken)
NPTXR	neuronal pentraxin receptor
NR3C2	nuclear receptor subfamily 3, group C, member 2
NRCAM	neuronal cell adhesion molecule
NRIR	negative regulator of interferon response (non-protein coding)
NSUN6	NOP2/Sun domain family, member 6
NT5DC4	5'-nucleotidase domain containing 4
NTNG2	netrin G2
OAS1	2'-5'-oligoadenylate synthetase 1, 40/46kDa
OAS2	2'-5'-oligoadenylate synthetase 2, 69/71kDa
OAS3	2'-5'-oligoadenylate synthetase 3, 100kDa
OASL	2'-5'-oligoadenylate synthetase-like
OLAH	oleoyl-ACP hydrolase
OOSP1	oocyte secreted protein 1
ORC5	origin recognition complex, subunit 5
OXCT1	3-oxoacid CoA transferase 1
P2RY10	purinergic receptor P2Y, G-protein coupled, 10
PAQR7	progestin and adipoQ receptor family member VII
PAXIP1-AS1	PAXIP1 antisense RNA 1 (head to head)
PCSK5	proprotein convertase subtilisin/kexin type 5
PDE4D	phosphodiesterase 4D, cAMP-specific
PDLIM5	PDZ and LIM domain 5
PHF11	PHD finger protein 11
PLEKHA1	pleckstrin homology domain containing, family A (phosphoinositide binding specific) member 1
PLEKHB1	pleckstrin homology domain containing, family B (evectins) member 1
PRR3	proline rich 3
PRSS33	protease, serine, 33
PRSS41	protease, serine, 41
PTPN4	protein tyrosine phosphatase, non-receptor type 4 (megakaryocyte)
PTPRK	protein tyrosine phosphatase, receptor type, K
PYHIN1	pyrin and HIN domain family, member 1
RAB11FIP3	RAB11 family interacting protein 3 (class II)
RERGL	RERG/RAS-like
RIC3	RIC3 acetylcholine receptor chaperone
RNF175	ring finger protein 175
RORA-AS1	RORA antisense RNA 1
RPE	ribulose-5-phosphate-3-epimerase
RPS27P17	ribosomal protein S27 pseudogene 17
RPS4XP11	ribosomal protein S4X pseudogene 11
RPS6KA2	ribosomal protein S6 kinase, 90kDa, polypeptide 2
RPTOR	regulatory associated protein of MTOR, complex 1
RRP15	ribosomal RNA processing 15 homolog (S. cerevisiae)
RSAD2	radical S-adenosyl methionine domain containing 2
RSPH9	radial spoke head 9 homolog (Chlamydomonas)
RTP4	receptor (chemosensory) transporter protein 4
SBK1	SH3 domain binding kinase 1
SC5D	sterol-C5-desaturase
SDCCAG3	serologically defined colon cancer antigen 3
SDK2	sidekick cell adhesion molecule 2
SERPING1	serpin peptidase inhibitor, clade G (C1 inhibitor), member 1
SERPINI1	serpin peptidase inhibitor, clade I (neuroserpin), member 1
SH3PXD2B	SH3 and PX domains 2B
SIGLEC1	sialic acid binding Ig-like lectin 1, sialoadhesin
SIGLEC8	sialic acid binding Ig-like lectin 8
SKI	v-ski avian sarcoma viral oncogene homolog
SLAIN1	SLAIN motif family, member 1
SLC16A9	solute carrier family 16, member 9
SLC35D1	solute carrier family 35 (UDP-GlcA/UDP-GalNAc transporter), member D1
SLC38A1	solute carrier family 38, member 1
SLC39A8	solute carrier family 39 (zinc transporter), member 8
SLC9C1	solute carrier family 9, subfamily C (Na+-transporting carboxylic acid decarboxylase), member 1
SLFN12L	schlafen family member 12-like
SMPD3	sphingomyelin phosphodiesterase 3, neutral membrane (neutral sphingomyelinase II)
SNAR-C2	small ILF3/NF90-associated RNA C2
SPATS2L	spermatogenesis associated, serine-rich 2-like
SPEF2	sperm flagellar 2
SPNS3	spinster homolog 3 (Drosophila)
SRGAP1	SLIT-ROBO Rho GTPase activating protein 1
SUV39H1	suppressor of variegation 3-9 homolog 1 (Drosophila)
TCN2	transcobalamin II
TESPA1	thymocyte expressed, positive selection associated 1
TMEM223	transmembrane protein 223
TRA	T cell receptor alpha locus
TRABD2A	TraB domain containing 2A
TRIM22	tripartite motif containing 22
TSEN54	TSEN54 tRNA splicing endonuclease subunit
TSGA10	testis specific, 10
TTLL4	tubulin tyrosine ligase-like family member 4
TTN	titin
TUBGCP5	tubulin, gamma complex associated protein 5
UCHL5	ubiquitin carboxyl-terminal hydrolase L5
UGT2B11	UDP glucuronosyltransferase 2 family, polypeptide B11
UGT2B28	UDP glucuronosyltransferase 2 family, polypeptide B28
URGCP	upregulator of cell proliferation
USP18	ubiquitin specific peptidase 18
UXS1	UDP-glucuronate decarboxylase 1
VPS13A	vacuolar protein sorting 13 homolog A (S. cerevisiae)
VSIG1	V-set and immunoglobulin domain containing 1
XAF1	XIAP associated factor 1
XIST	X inactive specific transcript (non-protein coding)
ZC3H12B	zinc finger CCCH-type containing 12B
ZC3H8	zinc finger CCCH-type containing 8
ZMYND11	zinc finger, MYND-type containing 11
ZNF154	zinc finger protein 154
ZNF248	zinc finger protein 248
ZNF275	zinc finger protein 275
ZNF333	zinc finger protein 333
ZNF554	zinc finger protein 554
ZNF561-AS1	ZNF561 antisense RNA 1 (head to head)
ZNF569	zinc finger protein 569
ZNF585B	zinc finger protein 585B
ZNF600	zinc finger protein 600
ZNF675	zinc finger protein 675
ZNF780B	zinc finger protein 780B
ZNHIT6	zinc finger, HIT-type containing 6

## Sheet: JIA vs Control vs Infection
Gene Symbol	Function
ABCD2	ATP-binding cassette, sub-family D (ALD), member 2
ACER2	alkaline ceramidase 2
ACOXL	acyl-CoA oxidase-like
ACP5	acid phosphatase 5, tartrate resistant
ACSF2	acyl-CoA synthetase family member 2
ADGRE4P	egf-like module containing, mucin-like, hormone receptor-like 4 pseudogene
AGTRAP	angiotensin II receptor-associated protein
AIMP1	aminoacyl tRNA synthetase complex-interacting multifunctional protein 1
AK5	adenylate kinase 5
ALDH6A1	aldehyde dehydrogenase 6 family, member A1
ALMS1	Alstrom syndrome 1
ALOX15	arachidonate 15-lipoxygenase
ALS2CR12	amyotrophic lateral sclerosis 2 (juvenile) chromosome region, candidate 12
ANKRD12	ankyrin repeat domain 12
ANKRD36	ankyrin repeat domain 36
ANKRD36B	ankyrin repeat domain 36B
ANKRD36C	ankyrin repeat domain 36C
APCDD1L	adenomatosis polyposis coli down-regulated 1-like
APH1A	APH1A gamma secretase subunit
APOL3	apolipoprotein L, 3
ARGLU1	arginine and glutamate rich 1
ARMCX3	armadillo repeat containing, X-linked 3
ASPHD2	aspartate beta-hydroxylase domain containing 2
ATP2A3	ATPase, Ca++ transporting, ubiquitous
ATP6V1E2	ATPase, H+ transporting, lysosomal 31kDa, V1 subunit E2
ATP8	mitochondrially encoded ATP synthase membrane subunit 8
BACE2	beta-site APP-cleaving enzyme 2
BCKDK	branched chain ketoacid dehydrogenase kinase
BRCA1	breast cancer 1, early onset
BRD9	bromodomain containing 9
BRI3BP	BRI3 binding protein
BTBD11	BTB (POZ) domain containing 11
BTNL8	butyrophilin-like 8
C5orf58	chromosome 5 open reading frame 58
C5orf63	chromosome 5 open reading frame 63
C8orf33	chromosome 8 open reading frame 33
C9orf117	chromosome 9 open reading frame 117
CA4	carbonic anhydrase IV
CACNA1A	calcium channel, voltage-dependent, P/Q type, alpha 1A subunit
CACNG6	calcium channel, voltage-dependent, gamma subunit 6
CALM1	calmodulin 1 (phosphorylase kinase, delta)
CAPRIN2	caprin family member 2
CCDC176	coiled-coil domain containing 176
CCDC36	coiled-coil domain containing 36
CCDC59	coiled-coil domain containing 59
CCDC82	coiled-coil domain containing 82
CCDC86	coiled-coil domain containing 86
CCDC88C	coiled-coil domain containing 88C
CCR3	chemokine (C-C motif) receptor 3
CD200R1	CD200 receptor 1
CD3G	CD3g molecule, gamma (CD3-TCR complex)
CD44	CD44 molecule (Indian blood group)
CD48	CD48 molecule
CD82	CD82 molecule
CD8A	CD8a molecule
CD96	CD96 molecule
CDHR3	cadherin-related family member 3
CEP290	centrosomal protein 290kDa
CEPT1	choline/ethanolamine phosphotransferase 1
CFAP54	cilia and flagella associated protein 54
CHORDC1	cysteine and histidine-rich domain (CHORD) containing 1
CLC	Charcot-Leyden crystal galectin
CLEC2D	C-type lectin domain family 2, member D
CMPK2	cytidine monophosphate (UMP-CMP) kinase 2, mitochondrial
CMTR2	cap methyltransferase 2
CNGB1	cyclic nucleotide gated channel beta 1
CNKSR2	connector enhancer of kinase suppressor of Ras 2
COL6A4P1	collagen, type VI, alpha 4 pseudogene 1
COMMD9	COMM domain containing 9
CRNKL1	crooked neck pre-mRNA splicing factor 1
CRTAM	cytotoxic and regulatory T cell molecule
CSTA	cystatin A (stefin A)
CTNNB1	catenin (cadherin-associated protein), beta 1, 88kDa
DEFA1	defensin, alpha 1
DEFA1B	defensin, alpha 1B
DEFA3	defensin, alpha 3, neutrophil-specific
DEFA4	defensin, alpha 4, corticostatin
DEK	DEK proto-oncogene
E2F3P1	E2F transcription factor 3 pseudogene 1
EDA	ectodysplasin A
EEF2K	eukaryotic elongation factor 2 kinase
EMC10	ER membrane protein complex subunit 10
EPHB2	EPH receptor B2
EPSTI1	epithelial stromal interaction 1 (breast)
ESF1	ESF1, nucleolar pre-rRNA processing protein, homolog (S. cerevisiae)
FAM109A	family with sequence similarity 109, member A
FAM109B	family with sequence similarity 109, member B
FAM228B	family with sequence similarity 228, member B
FBXO39	F-box protein 39
GALNT1	polypeptide N-acetylgalactosaminyltransferase 1
GANAB	glucosidase, alpha%3B neutral AB
GATA3	GATA binding protein 3
GHRLOS	ghrelin opposite strand/antisense RNA
GLOD5	glyoxalase domain containing 5
GOLGA8A	golgin A8 family, member A
GOLGA8B	golgin A8 family, member B
GPATCH4	G patch domain containing 4
GPC3	glypican 3
GRAP2	GRB2-related adaptor protein 2
GRIPAP1	GRIP1 associated protein 1
GSG1L	GSG1-like
HAPLN3	hyaluronan and proteoglycan link protein 3
HERC5	HECT and RLD domain containing E3 ubiquitin protein ligase 5
HHIPL1	HHIP-like 1
HIRIP3	HIRA interacting protein 3
HMGXB4	HMG box domain containing 4
HPD	4-hydroxyphenylpyruvate dioxygenase
HRH4	histamine receptor H4
HSD17B11	hydroxysteroid (17-beta) dehydrogenase 11
IFI27	interferon, alpha-inducible protein 27
IFI44	interferon-induced protein 44
IFI44L	interferon-induced protein 44-like
IFI6	interferon, alpha-inducible protein 6
IFIT1	interferon-induced protein with tetratricopeptide repeats 1
IFIT3	interferon-induced protein with tetratricopeptide repeats 3
IFITM1	interferon induced transmembrane protein 1
IFITM3	interferon induced transmembrane protein 3
IKZF2	IKAROS family zinc finger 2 (Helios)
IL1RN	interleukin 1 receptor antagonist
IL5RA	interleukin 5 receptor, alpha
IMMP1L	IMP1 inner mitochondrial membrane peptidase-like (S. cerevisiae)
INADL	InaD-like (Drosophila)
INHBB	inhibin, beta B
IRAK3	interleukin-1 receptor-associated kinase 3
ISG15	ISG15 ubiquitin-like modifier
JDP2	Jun dimerization protein 2
KCNQ1-AS1	KCNQ1 antisense RNA 1
KDELC1	KDEL (Lys-Asp-Glu-Leu) containing 1
KIAA1328	KIAA1328
KIFAP3	kinesin-associated protein 3
KIN	Kin17 DNA and RNA binding protein
KLHDC8B	kelch domain containing 8B
KRR1	KRR1, small subunit (SSU) processome component, homolog (yeast)
LARP7	La ribonucleoprotein domain family, member 7
LINC00342	long intergenic non-protein coding RNA 342
LINC00368	long intergenic non-protein coding RNA 368
LINC00613	long intergenic non-protein coding RNA 613
LINC00861	long intergenic non-protein coding RNA 861
LINC00866	long intergenic non-protein coding RNA 866
LINC01550	long intergenic non-protein coding RNA 1550
LOC100128467	nuclear distribution protein nudE-like 1-like
LOC494141	solute carrier family 25, member 51 pseudogene
LOC643802	u3 small nucleolar ribonucleoprotein protein MPP10-like
LOC730076	zinc finger domain containing pseudogene
LRRC59	leucine rich repeat containing 59
LTV1	LTV1 ribosome biogenesis factor
LY6E	lymphocyte antigen 6 complex, locus E
LYAR	Ly1 antibody reactive
MAP10	microtubule-associated protein 10
MAP7D3	MAP7 domain containing 3
MBLAC2	metallo-beta-lactamase domain containing 2
MCOLN1	mucolipin 1
MERTK	MER proto-oncogene, tyrosine kinase
MFAP1	microfibrillar-associated protein 1
MGAT3	mannosyl (beta-1,4-)-glycoprotein beta-1,4-N-acetylglucosaminyltransferase
MIOS	missing oocyte, meiosis regulator, homolog (Drosophila)
MOK	MOK protein kinase
MOV10L1	Mov10 RISC complex RNA helicase like 1
MRPL52	mitochondrial ribosomal protein L52
MS4A4A	membrane-spanning 4-domains, subfamily A, member 4A
MSR1	macrophage scavenger receptor 1
MTERF2	mitochondrial transcription termination factor 2
MX1	MX dynamin-like GTPase 1
MX2	MX dynamin-like GTPase 2
MYRFL	myelin regulatory factor like
NAA35	N(alpha)-acetyltransferase 35, NatC auxiliary subunit
NELL2	NEL-like 2 (chicken)
NFKBIE	nuclear factor of kappa light polypeptide gene enhancer in B-cells inhibitor, epsilon
NHP2	NHP2 ribonucleoprotein
NINJ1	ninjurin 1
NPAS3	neuronal PAS domain protein 3
NR3C2	nuclear receptor subfamily 3, group C, member 2
NRCAM	neuronal cell adhesion molecule
NSA2	NSA2 ribosome biogenesis homolog (S. cerevisiae)
NT5DC4	5'-nucleotidase domain containing 4
NTNG2	netrin G2
NUP214	nucleoporin 214kDa
OAS1	2'-5'-oligoadenylate synthetase 1, 40/46kDa
OAS3	2'-5'-oligoadenylate synthetase 3, 100kDa
OASL	2'-5'-oligoadenylate synthetase-like
OLAH	oleoyl-ACP hydrolase
OOSP1	oocyte secreted protein 1
OR6C70	olfactory receptor, family 6, subfamily C, member 70
ORC5	origin recognition complex, subunit 5
OXA1L	oxidase (cytochrome c) assembly 1-like
P2RY10	purinergic receptor P2Y, G-protein coupled, 10
PAFAH2	platelet-activating factor acetylhydrolase 2, 40kDa
PAXIP1-AS1	PAXIP1 antisense RNA 1 (head to head)
PCSK5	proprotein convertase subtilisin/kexin type 5
PDE4D	phosphodiesterase 4D, cAMP-specific
PLEKHA1	pleckstrin homology domain containing, family A (phosphoinositide binding specific) member 1
PLEKHB1	pleckstrin homology domain containing, family B (evectins) member 1
PNISR	PNN-interacting serine/arginine-rich protein
PNN	pinin, desmosome associated protein
PNRC2	proline-rich nuclear receptor coactivator 2
POLR2A	polymerase (RNA) II (DNA directed) polypeptide A, 220kDa
PRPF4B	pre-mRNA processing factor 4B
PRSS33	protease, serine, 33
PRSS41	protease, serine, 41
PTGER2	prostaglandin E receptor 2 (subtype EP2), 53kDa
PTK7	protein tyrosine kinase 7
PTPN4	protein tyrosine phosphatase, non-receptor type 4 (megakaryocyte)
PTPRK	protein tyrosine phosphatase, receptor type, K
PTS	6-pyruvoyltetrahydropterin synthase
PTTG1IP	pituitary tumor-transforming 1 interacting protein
PYHIN1	pyrin and HIN domain family, member 1
RAB11FIP3	RAB11 family interacting protein 3 (class II)
RAD54L2	RAD54-like 2 (S. cerevisiae)
RCBTB2	regulator of chromosome condensation (RCC1) and BTB (POZ) domain containing protein 2
RCCD1	RCC1 domain containing 1
RIC3	RIC3 acetylcholine receptor chaperone
RNR2	RNA, ribosomal 45s cluster 2
RPL12	ribosomal protein L12
RPL18A	ribosomal protein L18a
RPL21P86	ribosomal protein L21 pseudogene 86
RPL5P34	ribosomal protein L5 pseudogene 34
RPS15	ribosomal protein S15
RPS15P4	ribosomal protein S15 pseudogene 4
RPS4XP11	ribosomal protein S4X pseudogene 11
RPS6KA2	ribosomal protein S6 kinase, 90kDa, polypeptide 2
RSAD2	radical S-adenosyl methionine domain containing 2
RSPH9	radial spoke head 9 homolog (Chlamydomonas)
S100A12	S100 calcium binding protein A12
SAT1	spermidine/spermine N1-acetyltransferase 1
SCAF8	SR-related CTD-associated factor 8
SDR16C6P	short chain dehydrogenase/reductase family 16C, member 6, pseudogene
SERPING1	serpin peptidase inhibitor, clade G (C1 inhibitor), member 1
SF3B1	splicing factor 3b, subunit 1, 155kDa
SH3BGRL	SH3 domain binding glutamate-rich protein like
SIGLEC1	sialic acid binding Ig-like lectin 1, sialoadhesin
SIGLEC8	sialic acid binding Ig-like lectin 8
SIRPD	signal-regulatory protein delta
SLC16A9	solute carrier family 16, member 9
SLC22A2	solute carrier family 22 (organic cation transporter), member 2
SLC25A28	solute carrier family 25 (mitochondrial iron transporter), member 28
SLC35D1	solute carrier family 35 (UDP-GlcA/UDP-GalNAc transporter), member D1
SLC38A1	solute carrier family 38, member 1
SLC39A7	solute carrier family 39 (zinc transporter), member 7
SLC8A1-AS1	SLC8A1 antisense RNA 1
SLFN12L	schlafen family member 12-like
SMPD3	sphingomyelin phosphodiesterase 3, neutral membrane (neutral sphingomyelinase II)
SMTNL1	smoothelin-like 1
SNAR-C2	small ILF3/NF90-associated RNA C2
SNRNP27	small nuclear ribonucleoprotein 27kDa (U4/U6.U5)
SP100	SP100 nuclear antigen
SPATS2L	spermatogenesis associated, serine-rich 2-like
SPEF2	sperm flagellar 2
SPNS3	spinster homolog 3 (Drosophila)
SRGAP1	SLIT-ROBO Rho GTPase activating protein 1
SRSF11	serine/arginine-rich splicing factor 11
STK36	serine/threonine kinase 36
STOM	stomatin
SUV39H1	suppressor of variegation 3-9 homolog 1 (Drosophila)
SYMPK	symplekin
TAF7	TAF7 RNA polymerase II, TATA box binding protein (TBP)-associated factor, 55kDa
TESPA1	thymocyte expressed, positive selection associated 1
TMBIM4	transmembrane BAX inhibitor motif containing 4
TMEM167A	transmembrane protein 167A
TMEM50B	transmembrane protein 50B
TOPORS	topoisomerase I binding, arginine/serine-rich, E3 ubiquitin protein ligase
TRABD2A	TraB domain containing 2A
TRIM22	tripartite motif containing 22
TROVE2	TROVE domain family, member 2
TSGA10	testis specific, 10
TYROBP	TYRO protein tyrosine kinase binding protein
UFL1	UFM1-specific ligase 1
UGT2B11	UDP glucuronosyltransferase 2 family, polypeptide B11
UGT2B28	UDP glucuronosyltransferase 2 family, polypeptide B28
USP18	ubiquitin specific peptidase 18
VPS13A	vacuolar protein sorting 13 homolog A (S. cerevisiae)
VSIG1	V-set and immunoglobulin domain containing 1
ZBTB14	zinc finger and BTB domain containing 14
ZC3H12B	zinc finger CCCH-type containing 12B
ZC3H15	zinc finger CCCH-type containing 15
ZC3H8	zinc finger CCCH-type containing 8
ZMYND11	zinc finger, MYND-type containing 11
ZNF154	zinc finger protein 154
ZNF248	zinc finger protein 248
ZNF37BP	zinc finger protein 37B, pseudogene
ZNF385B	zinc finger protein 385B
ZNF569	zinc finger protein 569
ZNF600	zinc finger protein 600
ZNF75D	zinc finger protein 75D
ZNF780B	zinc finger protein 780B
ZNF783	zinc finger family member 783
ZNF865	zinc finger protein 865
