# Supplementary material for: Blood transcriptomics to facilitate diagnosis and stratification in pediatric rheumatic diseases – a proof of concept study
Source: Pediatr Rheumatol Online J. 2022 Oct 17;20:91. doi: 10.1186/s12969-022-00747-x (PMC9575227; doi:10.1186/s12969-022-00747-x)
Supplement: Supplementary file 4 — Supplementary Material 4 [file 12969_2022_747_MOESM4_ESM.xlsx]

## Sheet: GO_CRMO_vs_Control
GO ID	GO Term	Fold Enrichment	p-value
GO:0043312	neutrophil degranulation	2.9	0.00364
GO:0002283	neutrophil activation involved in immune response	2.86	0.00286
GO:0043299	leukocyte degranulation	2.85	0.00393
GO:0002446	neutrophil mediated immunity	2.81	0.0032
GO:0042119	neutrophil activation	2.8	0.00302
GO:0036230	granulocyte activation	2.78	0.00306
GO:0002275	myeloid cell activation involved in immune response	2.74	0.00281
GO:0002274	myeloid leukocyte activation	2.7	0.00428
GO:0002444	myeloid leukocyte mediated immunity	2.67	0.00554
GO:0002366	leukocyte activation involved in immune response	2.67	0.00762
GO:0002263	cell activation involved in immune response	2.65	0.00436
GO:0045055	regulated exocytosis	2.29	0.0245
GO:0002443	leukocyte mediated immunity	2.28	0.0107
GO:0045321	leukocyte activation	2.28	0.0035
GO:0006887	exocytosis	2.16	0.0371
GO:0001775	cell activation	2.15	0.00326
GO:0002252	immune effector process	2.07	0.0259
GO:0051649	establishment of localization in cell	1.73	0.00276
GO:0051641	cellular localization	1.57	0.00905
GO:0009593	detection of chemical stimulus	< 0.01	0.036

## Sheet: GO_CRMO_vs_Other_PedRheum
GO ID	GO Term	Fold Enrichment	p-value
GO:0009611	response to wounding	5.05889	0.03
GO:0006886	intracellular protein transport	4.96578	0.032
GO:0046907	intracellular transport	4.64386	0.04
GO:0009890	negative regulation of biosynthetic proc...	3.662	0.079
GO:0034097	response to cytokine	3.47393	0.09
GO:0071345	cellular response to cytokine stimulus	3.47393	0.09
GO:0009892	negative regulation of metabolic process	3.45799	0.091

## Sheet: GO_IFN_vs_Control
GO ID	GO Term	Fold Enrichment	p-value
GO:0051673	membrane disruption in other organism	26.49	0.0338
GO:0019732	antifungal humoral response	24.08	0.0364
GO:0002227	innate immune response in mucosa	17.28	0.0194
GO:0002385	mucosal immune response	12.42	0.0216
GO:0050832	defense response to fungus	11.69	0.00382
GO:0002251	organ or tissue specific immune response	11.04	0.0321
GO:0009620	response to fungus	9.61	0.00833
GO:0019731	antibacterial humoral response	9.29	0.014
GO:0006826	iron ion transport	6.97	0.0315
GO:0042119	neutrophil activation	3.06	0.0151
GO:0036230	granulocyte activation	3.03	0.0141
GO:0043312	neutrophil degranulation	3.02	0.0168
GO:0002283	neutrophil activation involved in immune response	2.99	0.0157
GO:0002446	neutrophil mediated immunity	2.93	0.0186
GO:0002444	myeloid leukocyte mediated immunity	2.92	0.0157
GO:0043299	leukocyte degranulation	2.87	0.0226
GO:0002275	myeloid cell activation involved in immune response	2.76	0.03
GO:0002274	myeloid leukocyte activation	2.69	0.0218
GO:0002366	leukocyte activation involved in immune response	2.5	0.0364
GO:0002263	cell activation involved in immune response	2.49	0.0369
GO:0045055	regulated exocytosis	2.47	0.0373
GO:0006887	exocytosis	2.45	0.0233
GO:0002443	leukocyte mediated immunity	2.34	0.0368
GO:0032940	secretion by cell	2.2	0.0392
GO:0140352	export from cell	2.16	0.044
GO:1901701	cellular response to oxygen-containing compound	2.16	0.0298
GO:0001775	cell activation	2.13	0.0299
GO:0046903	secretion	2.09	0.0463
GO:0070887	cellular response to chemical stimulus	1.61	0.0375

## Sheet: GO_IFN_vs_Other_PedRheum
GO ID	GO Term	Fold Enrichment	p-value
GO:0002274	myeloid leukocyte activation	20.6212	6.2e-07
GO:0036230	granulocyte activation	19.9316	1e-06
GO:0042119	neutrophil activation	19.9316	1e-06
GO:0046903	secretion	19.4461	1.4e-06
GO:0002263	cell activation involved in immune respo...	19.0836	1.8e-06
GO:0002366	leukocyte activation involved in immune ...	19.0836	1.8e-06
GO:0002275	myeloid cell activation involved in immu...	19.0836	1.8e-06
GO:0002283	neutrophil activation involved in immune...	18.9316	2e-06
GO:0002446	neutrophil mediated immunity	18.9316	2e-06
GO:0002444	myeloid leukocyte mediated immunity	18.5531	2.6e-06
GO:0043312	neutrophil degranulation	18.3955	2.9e-06
GO:0032940	secretion by cell	18.2535	3.2e-06
GO:0043299	leukocyte degranulation	18.0836	3.6e-06
GO:0140352	export from cell	17.6989	4.7e-06
GO:0002443	leukocyte mediated immunity	17.5256	5.3e-06
GO:0045055	regulated exocytosis	14.8023	3.5e-05
GO:0006575	cellular modified amino acid metabolic p...	13.2877	0.0001
GO:0006887	exocytosis	12.8023	0.00014
GO:0016192	vesicle-mediated transport	12.6096	0.00016
GO:0009653	anatomical structure morphogenesis	10.9658	0.0005
GO:0045321	leukocyte activation	10.6096	0.00064
GO:0001775	cell activation	10.2346	0.00083
GO:0006954	inflammatory response	9.84146	0.00109
GO:0019933	cAMP-mediated signaling	9.73928	0.00117
GO:0007188	adenylate cyclase-modulating G protein-c...	9.28771	0.0016
GO:0007189	adenylate cyclase-activating G protein-c...	9.25209	0.00164
GO:0003013	circulatory system process	8.77044	0.00229
GO:0002819	regulation of adaptive immune response	8.57072	0.00263
GO:0002822	regulation of adaptive immune response b...	8.57072	0.00263
GO:0002252	immune effector process	8.31043	0.00315
GO:0032501	multicellular organismal process	8.3013	0.00317
GO:0019935	cyclic-nucleotide-mediated signaling	8.29223	0.00319
GO:0010817	regulation of hormone levels	8.26979	0.00324
GO:0055085	transmembrane transport	8.22162	0.00335
GO:0009611	response to wounding	8.06275	0.00374
GO:0051239	regulation of multicellular organismal p...	7.90574	0.00417
GO:0000904	cell morphogenesis involved in different...	7.87155	0.00427
GO:0007187	G protein-coupled receptor signaling pat...	7.75166	0.00464
GO:0099536	synaptic signaling	7.727	0.00472
GO:0006810	transport	7.66127	0.00494
GO:0008015	blood circulation	7.38082	0.006
GO:0023052	signaling	7.37602	0.00602
GO:0032102	negative regulation of response to exter...	7.14407	0.00707
GO:0051046	regulation of secretion	7.09	0.00734
GO:0023061	signal release	7.06854	0.00745
GO:0008217	regulation of blood pressure	7.06468	0.00747
GO:0048468	cell development	7.04931	0.00755
GO:0030072	peptide hormone secretion	7.00231	0.0078
GO:0030073	insulin secretion	7.00231	0.0078
GO:0050796	regulation of insulin secretion	7.00231	0.0078
GO:0090276	regulation of peptide hormone secretion	7.00231	0.0078
GO:0009914	hormone transport	6.98576	0.00789
GO:0046879	hormone secretion	6.98576	0.00789
GO:0022008	neurogenesis	6.9092	0.00832
GO:0048869	cellular developmental process	6.86986	0.00855
GO:0048518	positive regulation of biological proces...	6.70425	0.00959
GO:0048699	generation of neurons	6.69526	0.00965
GO:1903530	regulation of secretion by cell	6.65544	0.00992
GO:0006928	movement of cell or subcellular componen...	6.60121	0.0103
GO:0048646	anatomical structure formation involved ...	6.45356	0.01141
GO:0007154	cell communication	6.40385	0.01181
GO:0030154	cell differentiation	6.38443	0.01197
GO:0015849	organic acid transport	6.34403	0.01231
GO:0046942	carboxylic acid transport	6.34403	0.01231
GO:0007267	cell-cell signaling	6.30929	0.01261
GO:0048667	cell morphogenesis involved in neuron di...	6.25209	0.01312
GO:0051179	localization	6.24441	0.01319
GO:0040011	locomotion	6.2109	0.0135
GO:0030182	neuron differentiation	6.18968	0.0137
GO:0006955	immune response	6.04073	0.01519
GO:0010769	regulation of cell morphogenesis involve...	6.03505	0.01525
GO:0051048	negative regulation of secretion	6.02938	0.01531
GO:0006638	neutral lipid metabolic process	6.01625	0.01545
GO:0006639	acylglycerol metabolic process	6.01625	0.01545
GO:0051130	positive regulation of cellular componen...	6.00046	0.01562
GO:0051234	establishment of localization	5.95769	0.01609
GO:0051649	establishment of localization in cell	5.93457	0.01635
GO:0051240	positive regulation of multicellular org...	5.93104	0.01639
GO:0003158	endothelium development	5.92665	0.01644
GO:0045446	endothelial cell differentiation	5.92665	0.01644
GO:0002250	adaptive immune response	5.89539	0.0168
GO:0003018	vascular process in circulatory system	5.84643	0.01738
GO:0019932	second-messenger-mediated signaling	5.83485	0.01752
GO:0022610	biological adhesion	5.82992	0.01758
GO:0002706	regulation of lymphocyte mediated immuni...	5.81848	0.01772
GO:0002460	adaptive immune response based on somati...	5.81441	0.01777
GO:0042310	vasoconstriction	5.79746	0.01798
GO:0097756	negative regulation of blood vessel diam...	5.79746	0.01798
GO:0099537	trans-synaptic signaling	5.77122	0.01831
GO:0002698	negative regulation of immune effector p...	5.76024	0.01845
GO:0006935	chemotaxis	5.75945	0.01846
GO:0042330	taxis	5.75945	0.01846
GO:0007169	transmembrane receptor protein tyrosine ...	5.71862	0.01899
GO:0044089	positive regulation of cellular componen...	5.68186	0.01948
GO:0042692	muscle cell differentiation	5.67743	0.01954
GO:0021537	telencephalon development	5.66933	0.01965
GO:0061564	axon development	5.54153	0.02147
GO:0009605	response to external stimulus	5.45609	0.02278
GO:0007167	enzyme linked receptor protein signaling...	5.44097	0.02302
GO:0032502	developmental process	5.42105	0.02334
GO:0007155	cell adhesion	5.42105	0.02334
GO:0002790	peptide secretion	5.37902	0.02403
GO:0009306	protein secretion	5.37902	0.02403
GO:0046883	regulation of hormone secretion	5.33468	0.02478
GO:0042060	wound healing	5.30929	0.02522
GO:0009895	negative regulation of catabolic process	5.30529	0.02529
GO:0044092	negative regulation of molecular functio...	5.30187	0.02535
GO:0120254	olefinic compound metabolic process	5.26923	0.02593
GO:0044057	regulation of system process	5.24605	0.02635
GO:0048856	anatomical structure development	5.24496	0.02637
GO:1901701	cellular response to oxygen-containing c...	5.17919	0.0276
GO:0044093	positive regulation of molecular functio...	5.17293	0.02772
GO:0007268	chemical synaptic transmission	5.15329	0.0281
GO:0098916	anterograde trans-synaptic signaling	5.15329	0.0281
GO:0006952	defense response	5.14458	0.02827
GO:0042445	hormone metabolic process	5.13138	0.02853
GO:1990845	adaptive thermogenesis	5.11379	0.02888
GO:0051092	positive regulation of NF-kappaB transcr...	5.07582	0.02965
GO:0007166	cell surface receptor signaling pathway	5.06178	0.02994
GO:0009617	response to bacterium	5.01066	0.03102
GO:0050767	regulation of neurogenesis	5.00462	0.03115
GO:0000902	cell morphogenesis	4.99954	0.03126
GO:0050804	modulation of chemical synaptic transmis...	4.95769	0.03218
GO:0099177	regulation of trans-synaptic signaling	4.95769	0.03218
GO:0034220	ion transmembrane transport	4.92577	0.0329
GO:0051241	negative regulation of multicellular org...	4.90574	0.03336
GO:0031175	neuron projection development	4.89411	0.03363
GO:0002703	regulation of leukocyte mediated immunit...	4.89068	0.03371
GO:0002440	production of molecular mediator of immu...	4.86944	0.03421
GO:1903522	regulation of blood circulation	4.8535	0.03459
GO:0060284	regulation of cell development	4.80834	0.03569
GO:0031032	actomyosin structure organization	4.80551	0.03576
GO:0001818	negative regulation of cytokine producti...	4.8039	0.0358
GO:1903305	regulation of regulated secretory pathwa...	4.77556	0.03651
GO:0051094	positive regulation of developmental pro...	4.75321	0.03708
GO:0010631	epithelial cell migration	4.74778	0.03722
GO:0090130	tissue migration	4.74778	0.03722
GO:0090132	epithelium migration	4.74778	0.03722
GO:0065009	regulation of molecular function	4.74159	0.03738
GO:0042391	regulation of membrane potential	4.73006	0.03768
GO:0035637	multicellular organismal signaling	4.72166	0.0379
GO:0120036	plasma membrane bounded cell projection ...	4.67853	0.03905
GO:0097530	granulocyte migration	4.67632	0.03911
GO:0016477	cell migration	4.673	0.0392
GO:0050768	negative regulation of neurogenesis	4.66603	0.03939
GO:0048666	neuron development	4.6435	0.04001
GO:1903531	negative regulation of secretion by cell	4.6167	0.04076
GO:0007165	signal transduction	4.58623	0.04163
GO:0002449	lymphocyte mediated immunity	4.57828	0.04186
GO:0098655	cation transmembrane transport	4.55199	0.04263
GO:0043065	positive regulation of apoptotic process	4.53049	0.04327
GO:0043068	positive regulation of programmed cell d...	4.53049	0.04327
GO:0050808	synapse organization	4.51523	0.04373
GO:0007409	axonogenesis	4.51062	0.04387
GO:0032989	cellular component morphogenesis	4.46148	0.04539
GO:0035592	establishment of protein localization to...	4.45862	0.04548
GO:0071692	protein localization to extracellular re...	4.45862	0.04548
GO:0016053	organic acid biosynthetic process	4.45704	0.04553
GO:0046394	carboxylic acid biosynthetic process	4.45704	0.04553
GO:0043085	positive regulation of catalytic activit...	4.45135	0.04571
GO:0010638	positive regulation of organelle organiz...	4.44662	0.04586
GO:0010876	lipid localization	4.43846	0.04612
GO:0031960	response to corticosteroid	4.42508	0.04655
GO:1901699	cellular response to nitrogen compound	4.42415	0.04658
GO:0002705	positive regulation of leukocyte mediate...	4.41858	0.04676
GO:0002237	response to molecule of bacterial origin	4.37124	0.04832
GO:0030030	cell projection organization	4.36023	0.04869
GO:0003008	system process	4.35993	0.0487
GO:0044272	sulfur compound biosynthetic process	4.30986	0.05042
GO:0007186	G protein-coupled receptor signaling pat...	4.28771	0.0512
GO:0048870	cell motility	4.26729	0.05193
GO:0051674	localization of cell	4.26729	0.05193
GO:0035150	regulation of tube size	4.25567	0.05235
GO:0035296	regulation of tube diameter	4.25567	0.05235
GO:0097746	regulation of blood vessel diameter	4.25567	0.05235
GO:0002791	regulation of peptide secretion	4.22648	0.05342
GO:0050708	regulation of protein secretion	4.22648	0.05342
GO:0009743	response to carbohydrate	4.2192	0.05369
GO:0010720	positive regulation of cell development	4.21518	0.05384
GO:0070085	glycosylation	4.2109	0.054
GO:1901342	regulation of vasculature development	4.1818	0.0551
GO:0010942	positive regulation of cell death	4.17527	0.05535
GO:0001816	cytokine production	4.15047	0.05631
GO:0035051	cardiocyte differentiation	4.13391	0.05696
GO:0044087	regulation of cellular component biogene...	4.12708	0.05723
GO:0060627	regulation of vesicle-mediated transport	4.08755	0.05882
GO:0042180	cellular ketone metabolic process	4.08143	0.05907
GO:0009987	cellular process	4.07534	0.05932
GO:0051960	regulation of nervous system development	4.05986	0.05996
GO:0034765	regulation of ion transmembrane transpor...	4.05889	0.06
GO:0031347	regulation of defense response	4.05865	0.06001
GO:0051962	positive regulation of nervous system de...	4.04907	0.06041
GO:2001233	regulation of apoptotic signaling pathwa...	3.99194	0.06285
GO:0001667	ameboidal-type cell migration	3.99171	0.06286
GO:0007411	axon guidance	3.98074	0.06334
GO:0097485	neuron projection guidance	3.98074	0.06334
GO:0017157	regulation of exocytosis	3.97937	0.0634
GO:0001817	regulation of cytokine production	3.97824	0.06345
GO:0002699	positive regulation of immune effector p...	3.9712	0.06376
GO:0030335	positive regulation of cell migration	3.96985	0.06382
GO:0030036	actin cytoskeleton organization	3.93898	0.0652
GO:0051146	striated muscle cell differentiation	3.91812	0.06615
GO:0038127	ERBB signaling pathway	3.90985	0.06653
GO:0051641	cellular localization	3.90401	0.0668
GO:0048731	system development	3.88129	0.06786
GO:0051051	negative regulation of transport	3.85914	0.06891
GO:0031348	negative regulation of defense response	3.84747	0.06947
GO:1990266	neutrophil migration	3.8427	0.0697
GO:0048522	positive regulation of cellular process	3.82767	0.07043
GO:0022603	regulation of anatomical structure morph...	3.81076	0.07126
GO:0009893	positive regulation of metabolic process	3.80611	0.07149
GO:0044782	cilium organization	3.79006	0.07229
GO:0030855	epithelial cell differentiation	3.7821	0.07269
GO:1901698	response to nitrogen compound	3.76808	0.0734
GO:0065008	regulation of biological quality	3.76808	0.0734
GO:0072330	monocarboxylic acid biosynthetic process	3.75828	0.0739
GO:0051961	negative regulation of nervous system de...	3.74159	0.07476
GO:0034754	cellular hormone metabolic process	3.73351	0.07518
GO:0030198	extracellular matrix organization	3.72987	0.07537
GO:0043062	extracellular structure organization	3.72987	0.07537
GO:0031325	positive regulation of cellular metaboli...	3.71558	0.07612
GO:0046777	protein autophosphorylation	3.70576	0.07664
GO:0043086	negative regulation of catalytic activit...	3.70144	0.07687
GO:0051173	positive regulation of nitrogen compound...	3.69844	0.07703
GO:0050727	regulation of inflammatory response	3.69544	0.07719
GO:0043542	endothelial cell migration	3.68205	0.07791
GO:0051384	response to glucocorticoid	3.67872	0.07809
GO:0006629	lipid metabolic process	3.64512	0.07993
GO:0030900	forebrain development	3.63792	0.08033
GO:0016358	dendrite development	3.61405	0.08167
GO:0032990	cell part morphogenesis	3.5757	0.08387
GO:0048858	cell projection morphogenesis	3.5757	0.08387
GO:0009896	positive regulation of catabolic process	3.55013	0.08537
GO:0001525	angiogenesis	3.52135	0.08709
GO:0044255	cellular lipid metabolic process	3.5098	0.08779
GO:0031099	regeneration	3.4985	0.08848
GO:0008016	regulation of heart contraction	3.492	0.08888
GO:0050790	regulation of catalytic activity	3.48924	0.08905
GO:0042221	response to chemical	3.48552	0.08928
GO:1901137	carbohydrate derivative biosynthetic pro...	3.4618	0.09076
GO:0071621	granulocyte chemotaxis	3.44709	0.09169
GO:0019216	regulation of lipid metabolic process	3.43316	0.09258
GO:0010975	regulation of neuron projection developm...	3.42942	0.09282
GO:0009888	tissue development	3.42105	0.09336
GO:0051091	positive regulation of DNA-binding trans...	3.41673	0.09364
GO:0071417	cellular response to organonitrogen comp...	3.41473	0.09377
GO:0030334	regulation of cell migration	3.3938	0.09514
GO:0007599	hemostasis	3.3932	0.09518
GO:0097529	myeloid leukocyte migration	3.38624	0.09564
GO:0006869	lipid transport	3.37527	0.09637
GO:0007584	response to nutrient	3.36736	0.0969
GO:0009719	response to endogenous stimulus	3.36335	0.09717
GO:0045944	positive regulation of transcription by ...	3.3632	0.09718
GO:0051347	positive regulation of transferase activ...	3.35078	0.09802
GO:0033674	positive regulation of kinase activity	3.3452	0.0984
GO:0045664	regulation of neuron differentiation	3.34051	0.09872
GO:0034762	regulation of transmembrane transport	3.32684	0.09966
GO:0042742	defense response to bacterium	3.32294	0.09993

## Sheet: GO_JIA_vs_Control
GO ID	GO Term	Fold Enrichment	p-value
GO:0051673	membrane disruption in other organism	21.34	0.035
GO:0019732	antifungal humoral response	19.4	0.0432
GO:0002227	innate immune response in mucosa	13.92	0.00576
GO:0050832	defense response to fungus	10.46	0.000122
GO:0002385	mucosal immune response	10	0.023
GO:0002251	organ or tissue specific immune response	8.89	0.0384
GO:0009620	response to fungus	8.61	0.000528
GO:0019731	antibacterial humoral response	7.49	0.01
GO:0061844	antimicrobial humoral immune response mediated by antimicrobial peptide	5.23	0.0163
GO:0019730	antimicrobial humoral response	4.5	0.00604
GO:0043312	neutrophil degranulation	3.87	1.47e-07
GO:0042119	neutrophil activation	3.86	3.42e-07
GO:0002283	neutrophil activation involved in immune response	3.83	1.62e-07
GO:0036230	granulocyte activation	3.82	2.23e-07
GO:0043299	leukocyte degranulation	3.79	1.83e-07
GO:0002446	neutrophil mediated immunity	3.76	1.84e-07
GO:0002444	myeloid leukocyte mediated immunity	3.68	1.96e-07
GO:0002275	myeloid cell activation involved in immune response	3.54	4.96e-07
GO:0002274	myeloid leukocyte activation	3.44	2.73e-07
GO:0002366	leukocyte activation involved in immune response	3.28	4.54e-07
GO:0002263	cell activation involved in immune response	3.26	4.9e-07
GO:0051924	regulation of calcium ion transport	3.18	0.0443
GO:0045055	regulated exocytosis	3.06	1.15e-06
GO:0002443	leukocyte mediated immunity	2.93	1.35e-06
GO:0006887	exocytosis	2.92	1.07e-06
GO:0032940	secretion by cell	2.81	3.82e-07
GO:0140352	export from cell	2.72	4.85e-07
GO:0030003	cellular cation homeostasis	2.58	0.00175
GO:0006875	cellular metal ion homeostasis	2.57	0.00596
GO:0046903	secretion	2.55	3.65e-06
GO:0006873	cellular ion homeostasis	2.51	0.0039
GO:0055082	cellular chemical homeostasis	2.45	0.00138
GO:0002252	immune effector process	2.44	0.000118
GO:0055080	cation homeostasis	2.4	0.00466
GO:0045321	leukocyte activation	2.39	0.000382
GO:0055065	metal ion homeostasis	2.39	0.0152
GO:0098771	inorganic ion homeostasis	2.36	0.0059
GO:0050801	ion homeostasis	2.35	0.00544
GO:0019725	cellular homeostasis	2.32	0.00133
GO:0001775	cell activation	2.25	0.000391
GO:0098542	defense response to other organism	2.11	0.00568
GO:0045087	innate immune response	2.08	0.0476
GO:0048878	chemical homeostasis	1.92	0.0399
GO:0006952	defense response	1.91	0.00573
GO:0051649	establishment of localization in cell	1.85	6.42e-05
GO:0006955	immune response	1.77	0.00211
GO:0016192	vesicle-mediated transport	1.73	0.00748
GO:0051641	cellular localization	1.66	0.000596
GO:0051234	establishment of localization	1.41	0.0178
GO:0006810	transport	1.39	0.0385

## Sheet: GO_JIA_vs_Other_PedRheum
GO ID	GO Term	Fold Enrichment	p-value
GO:0070887	cellular response to chemical stimulus	5.05889	0.03
GO:0032879	regulation of localization	4.96578	0.032
GO:0065009	regulation of molecular function	4.92139	0.033
GO:0042221	response to chemical	3.57347	0.084
