# Supplementary material for: Blood transcriptomics to facilitate diagnosis and stratification in pediatric rheumatic diseases – a proof of concept study
Source: Pediatr Rheumatol Online J. 2022 Oct 17;20:91. doi: 10.1186/s12969-022-00747-x (PMC9575227; doi:10.1186/s12969-022-00747-x)
Supplement: Supplementary file 5 — Supplementary Material 5 [file 12969_2022_747_MOESM5_ESM.xlsx]

## Sheet: interferon_stimulated_genes
Name	Function
SOCS1	suppressor of cytokine signaling 1
CXCL10	chemokine (C-X-C motif) ligand 10
GBP1	guanylate binding protein 1%2C interferon-inducible
LAMP3	lysosomal-associated membrane protein 3
IFIT2	interferon-induced protein with tetratricopeptide repeats 2
IFIT5	interferon-induced protein with tetratricopeptide repeats 5
IFIT3	interferon-induced protein with tetratricopeptide repeats 3
IFIT1	interferon-induced protein with tetratricopeptide repeats 1
OASL	2'-5'-oligoadenylate synthetase-like
IFI6	interferon%2C alpha-inducible protein 6
IFI27	interferon%2C alpha-inducible protein 27
SIGLEC1	sialic acid binding Ig-like lectin 1%2C sialoadhesin
MX1	MX dynamin-like GTPase 1
SPATS2L	spermatogenesis associated%2C serine-rich 2-like
RTP4	receptor (chemosensory) transporter protein 4
EPSTI1	epithelial stromal interaction 1 (breast)
OAS1	2'-5'-oligoadenylate synthetase 1%2C 40/46kDa
RSAD2	radical S-adenosyl methionine domain containing 2
HERC5	HECT and RLD domain containing E3 ubiquitin protein ligase 5
ISG15	ISG15 ubiquitin-like modifier
IFI44L	interferon-induced protein 44-like
IFI44	interferon-induced protein 44
OAS2	2'-5'-oligoadenylate synthetase 2%2C 69/71kDa
OAS3	2'-5'-oligoadenylate synthetase 3%2C 100kDa
DDX60	DEAD (Asp-Glu-Ala-Asp) box polypeptide 60
HERC6	HECT and RLD domain containing E3 ubiquitin protein ligase family member 6
USP18	ubiquitin specific peptidase 18
LY6E	lymphocyte antigen 6 complex%2C locus E
