# Supplementary material for: Blood transcriptomics to facilitate diagnosis and stratification in pediatric rheumatic diseases – a proof of concept study
Source: Pediatr Rheumatol Online J. 2022 Oct 17;20:91. doi: 10.1186/s12969-022-00747-x (PMC9575227; doi:10.1186/s12969-022-00747-x)
Supplement: Supplementary file 6 — Supplementary Material 6 [file 12969_2022_747_MOESM6_ESM.xlsx]

## Sheet: CRMO vs Controls
Gene Name	log2 Fold Change	P Value
LOC105377780	14.1197	9.51e-06
LOC105374586	4.45754	0.00322332
CLLU1OS	4.3538	0.00938646
LOC101928309	4.28135	0.000467228
LOC105377278	4.27628	0.00232668
LOC105373123	4.08758	0.00207485
LOC105369620	3.87489	0.00374689
RBP4	3.85987	0.00643705
LOC105372325	3.8025	6.85e-05
HSPD1P2	3.46409	0.00596482
RPL7P48	3.36292	0.00543716
LOC101928474	3.32941	0.000138751
EEF1E1P1	3.22045	0.000859816
LOC729334	3.17307	0.00855822
LOC202319	3.03353	0.00776981
LOC100128908	2.98804	0.000847172
TMEM37	2.96459	0.00473509
LOC105375607	2.96011	0.000158817
EPHB3	2.88591	1.34e-08
LOC105373818	2.78098	0.00650427
LOC440390	2.65366	0.00223921
DSTNP3	2.5548	2.03e-07
LOC105373317	2.48479	0.00444032
PTPRN	2.47314	0.00200776
LOC644667	2.45971	0.00972618
CBX1P1	2.43537	0.000186165
LOC105373459	2.4223	0.000440569
DLG1-AS1	2.41884	0.00859753
C12orf54	2.31905	0.000121151
LOC101927202	2.26236	0.00491925
MYBPH	2.22372	0.00623351
LOC105377303	2.19807	0.00674493
LOC105375494	2.19159	0.00941777
NHLRC1	2.14707	0.000387941
LOC105372417	2.14116	0.0062232
RPL10P8	2.07607	0.00959201
RPL32P36	2.03794	0.00928866
EEF1A1P12	1.98466	0.00778227
ELANE	1.96921	0.00509197
MMP9	1.95293	0.00171442
RETN	1.92898	0.00133001
PANX2	1.86599	0.0016287
RPS23P9	1.82765	0.00463852
RBMXP2	1.82398	0.00161562
LOC101927548	1.78699	0.00919455
RNASE2	1.77356	0.00593583
LOC100132871	1.77006	0.00234254
LOC102724965	1.72701	0.00324788
DUSP2	1.7244	0.00238742
ARHGEF39	1.70661	0.00716576
TNN	1.70605	4.76e-05
LOC105377429	1.70448	0.00261122
LOC105377283	1.67618	0.00126293
C14orf105	1.66203	0.00332073
HOXA2	1.65587	0.000875782
RPL23AP3	1.64753	0.00458548
LOC105376796	1.64473	0.00237735
TMEM191B	1.62984	0.00307793
ZNF703	1.60829	0.000425334
TMEM14D	1.60704	0.00866475
PI3	1.60508	0.00894555
NSMF	1.59244	9.11e-05
CAMP	1.57406	0.00250132
SFR1	1.56317	0.00508591
SECTM1	1.56051	0.00389668
EIF3G	1.55854	0.00087967
PDE4A	1.52081	3.82e-07
RPS6KB2	1.51686	9.56e-06
YBX1P2	1.51579	0.00678699
TMEM191A	1.51286	0.00125426
DBN1	1.50754	0.000366851
HELZ2	1.50421	0.00384935
LOC101927580	1.50046	0.0052942
ND2	1.4837	0.00161211
S100A12	1.4832	0.004305
LRRC45	1.47932	0.00116157
CHRDL1	1.46547	0.00384075
LOC730257	1.46513	8.24e-05
IGFBP2	1.45868	0.00091285
RPS27P21	1.44449	0.00919693
PFKM	1.43772	0.000329836
XCL1	1.42638	0.00642046
TRNF	1.42587	0.00125434
LYPLA2	1.42311	0.000111293
EPHB4	1.41661	0.00102354
MAP3K6	1.41648	0.000891207
ND1	1.41547	0.00216347
LYPLA1P3	1.4133	0.00273537
RPS27P13	1.40606	0.00205152
LOC105371410	1.40159	0.00540677
TMEM160	1.39552	0.00717712
YDJC	1.3894	0.00397481
BCL3	1.38581	0.000827041
LOC101928279	1.38212	0.0060798
TGM3	1.37429	0.00113076
NAT14	1.37395	0.0039885
ODF3B	1.3672	0.00195628
LOC105370218	1.36592	0.00216025
KLHL17	1.36574	0.000423316
LOC100505984	1.35047	0.00208851
LOC105376150	1.35007	0.00135404
LOC105374377	1.33332	0.00446926
POLE4	1.33156	0.00921997
ALDOC	1.32262	0.00917702
FTLP2	1.3207	0.00591729
C6orf48	1.31336	0.00967792
FLJ23867	1.31252	0.00908333
TMUB1	1.2969	0.000784483
RNF166	1.292	0.00920142
RAB11B	1.28449	0.0027367
ARMC5	1.28385	0.000121044
S100A9	1.27265	0.00388193
ZNF687	1.27116	0.00852268
TWF2	1.26894	0.00236583
DYRK1B	1.25868	0.000127634
RPL6P27	1.25703	0.00626712
CDK16	1.25527	5.05e-05
CACFD1	1.24784	0.00119519
KCTD11	1.24298	0.000490903
GNAI2	1.23115	4.58e-06
FDXR	1.23088	0.000128737
MAP3K11	1.23076	2.92e-05
TIGD6	1.2263	0.00173527
ZC3H12A	1.22559	0.00381216
CES1	1.22535	0.00832305
KISS1R	1.2224	0.00733553
SIRPG	1.21439	0.00363571
TOLLIP	1.20686	0.00217025
IL2RG	1.20444	0.0060013
B3GNT8	1.20261	0.00867459
PLCD3	1.19906	0.00891952
PNPLA4	1.19643	0.000631358
ARSA	1.19506	0.000464341
LENG8	1.19308	0.00662679
ANKRD9	1.18778	0.00808496
CEACAM3	1.18765	0.00233242
ZBTB47	1.18595	0.00311748
RPS6	1.17954	0.00485142
LYPLA2P1	1.17625	0.00160917
NINJ1	1.17515	0.000920841
RHOQP3	1.17466	0.00559094
ALKBH7	1.17453	0.00119419
B3GALT6	1.17421	0.00101097
PRMT1	1.17186	0.00117347
ABHD8	1.17052	0.000957973
PTGES2	1.16917	0.000417964
NRM	1.16837	0.00233347
SNAPC2	1.16792	0.000402244
ABHD14B	1.16693	3.89e-05
CBS	1.15918	0.00220674
FASTK	1.15168	0.0011574
MFGE8	1.1478	0.00181799
GPSM3	1.14202	0.00451153
DVL2	1.13982	0.00143895
PDLIM2	1.13384	4.74e-05
WASH6P	1.13331	0.00686869
MTVR2	1.12841	0.000380464
ABHD17AP6	1.12747	0.00377986
CLIC1	1.12639	0.00183021
LINC00486	1.12388	0.00483488
ERICH2	1.11412	0.00388112
TBKBP1	1.11154	0.00430332
HCFC1R1	1.10882	0.00147789
LYPLA2P2	1.10747	0.0067058
ARFGAP1	1.10665	0.000116025
MOB3C	1.10652	0.0021914
SCAMP4	1.10411	0.000654932
SUV420H2	1.10282	0.000385094
TMEM129	1.09826	0.00343632
APBB3	1.09749	0.0046355
KLF16	1.09518	0.00551825
WNT10B	1.09438	0.00408893
EVA1B	1.09394	0.00244195
MATK	1.09255	0.00271181
ZBTB45	1.0901	0.00139953
AGTRAP	1.08511	0.00141514
TMEM8A	1.08412	2.51e-05
LINC00211	1.08195	0.00609446
ABCA2	1.07938	0.000514867
LOC102724560	1.06842	0.00396645
ARHGEF17	1.06733	0.00828072
MYO1G	1.06418	0.00610588
BOP1	1.06374	0.000134449
SERTAD1	1.06305	0.000799157
CBX4	1.06182	0.000180519
POU5F1	1.0606	0.00414409
SMIM3	1.05676	0.00190273
KDELR1	1.05655	1.17e-05
CNPY3	1.0529	0.0014908
TRAF7	1.04718	0.00362809
NEU1	1.04611	0.00987646
MPDU1	1.04544	0.00120851
IER3	1.04477	0.00245782
CTRL	1.04085	0.00827177
RPL29P26	1.03715	0.00257545
TMEM205	1.03589	0.000703514
MED22	1.0306	0.00307161
LIMD2	1.02581	0.00364944
TP53I13	1.02325	0.00534708
FLJ37453	1.02172	0.00121947
PLEKHM2	1.02099	5.67e-05
ATP6	1.01958	0.00588586
TRB	1.01924	0.00720831
RNH1	1.01885	0.00345998
CAMTA2	1.01868	0.00155058
TPM3P4	1.01848	0.00830415
PLAUR	1.01607	0.00367751
C21orf62-AS1	1.01393	5.04e-05
APH1A	1.0117	0.00285305
MRPL23	1.01064	0.00754261
LTB4R	1.00424	0.00520162
DTX2	0.999474	0.000301032
FGR	0.994243	0.00434936
HOMER3	0.993784	0.00458331
FXR2	0.991873	0.000132323
ABTB1	0.991329	0.00969036
POLR2E	0.990141	0.0054365
GPAA1	0.987736	0.00890333
BMF	0.986982	0.000216539
PRRC2A	0.983699	9.9e-05
RRAS	0.983688	0.00315317
SIN3B	0.980905	0.000181903
ZFAND2A	0.97539	0.00221477
TSC22D4	0.9749	0.00240329
CORO1A	0.972775	0.000888882
LPAR2	0.972074	0.00155113
SNRNP200	0.971673	0.00185689
PEX19	0.969385	0.00224014
CDC42SE1	0.964912	0.00903173
FCN1	0.964616	0.00709823
TYMP	0.963041	0.00309546
CTDNEP1	0.959907	0.00767153
SLC15A3	0.957555	0.00563535
ADRBK1	0.957371	0.00319806
TREM1	0.955583	0.00997814
SLC35A4	0.953506	0.00419904
FBRS	0.951862	0.000479705
AGPAT2	0.950629	0.000892482
RELT	0.944038	0.00801566
RAB1B	0.93836	0.000506518
CTU1	0.936275	0.00218583
LPPR2	0.935448	0.00253095
IKBKG	0.933662	0.00598429
C11orf68	0.932262	0.00338893
FAM110A	0.928422	0.00715813
PARD6A	0.926011	0.00295634
ANO9	0.924736	0.0085226
MGAT4B	0.924329	0.00206216
MLF2	0.924132	0.000985981
GPR143	0.923404	0.000899377
SLC46A3	0.921	0.00114944
CTSD	0.920256	0.000899695
SNRNP27	0.918839	0.00212576
SH3BP2	0.917981	0.00102685
RNPEPL1	0.913777	0.000709684
LTBR	0.913598	0.00215604
SKIV2L	0.90412	0.00578164
DNLZ	0.902951	0.007484
S1PR4	0.900722	0.00108468
HS1BP3	0.899887	0.0035254
TKT	0.891087	0.00104233
SERBP1P1	0.888562	0.00369449
NUDT1	0.879816	0.0047827
SIRT6	0.878354	0.000705245
NUDT22	0.877589	0.000465925
ANKDD1A	0.876859	0.000139508
FAM101B	0.870244	0.00346782
DGAT1	0.869889	0.00294619
STAT5A	0.868897	0.00974252
LOC105371058	0.864364	0.000827651
ZNF524	0.862584	0.00162392
NCLN	0.862035	0.00357316
SETD1A	0.858804	0.000543867
CWC15	0.857596	0.0011639
NCR3	0.856472	0.00263266
IER2	0.851783	0.00571877
SYNGR2	0.848195	0.00192038
ANPEP	0.847206	0.0051753
SCO1	0.835989	0.00530276
NRBP1	0.830213	0.000982353
CD300LB	0.827875	0.00176526
PES1	0.818803	0.00400369
NR1H2	0.818157	0.00952056
LOC105374994	0.818097	0.00885536
FXYD5	0.817238	0.00192283
UFC1	0.811902	0.00690413
GBA	0.810219	0.00180332
GSDMD	0.809368	0.00248783
ENTHD2	0.805897	0.00612636
HGS	0.804502	0.0026028
TRAPPC4	0.804116	0.00909209
FBXL16	0.803527	0.00382407
BATF	0.801655	0.00130084
ZCCHC24	0.798798	0.00778564
OSCAR	0.797448	0.00776324
TBC1D8	0.797446	0.00300914
CIC	0.792899	0.0046927
RAB5B	0.788346	0.00526906
MAN1B1	0.786278	0.00259789
KIAA1143	0.785737	0.000487139
FIBP	0.782588	0.00391702
STK11IP	0.781614	0.00106758
STX4	0.780832	0.00632985
SGTA	0.78019	0.0047617
BOLA3-AS1	0.779082	0.000766417
PPT1	0.777812	0.00689095
PVRL1	0.776873	0.00841759
MAPK3	0.773119	0.00172328
PEX16	0.772131	0.00531732
TRADD	0.762026	0.00130452
SIGLEC9	0.761187	0.00764756
PLEKHO1	0.759972	0.00184731
POGK	0.756424	0.00718438
SLC36A1	0.756278	0.000389982
LOC101926967	0.75304	0.000207418
MTF1	0.750583	0.00400896
GRAMD1A	0.749442	0.00327241
SMPD1	0.74823	0.00473879
MAGOH	0.745144	0.00795907
C6orf136	0.743312	0.00491215
INPPL1	0.740126	0.0021044
SVIP	0.73245	0.00385925
TMCO6	0.731179	0.00934351
ARL6IP1	0.728954	0.00496997
TAP1	0.725144	0.00660397
MED19	0.724128	0.000416715
ERF	0.722116	0.00460815
MAD2L2	0.721777	0.00412288
LINC00957	0.719995	0.000721737
LOC101927124	0.718264	0.00401305
CFP	0.704883	0.00978699
PURA	0.696428	0.00610418
LOC105378179	0.69593	0.00141033
NPL	0.694886	0.00459445
TBC1D10C	0.693255	0.0086258
CLASRP	0.692741	0.0004564
MTCH1	0.692267	0.00812678
SH2B2	0.689337	0.00584515
ATG9A	0.687485	0.00985936
POLR2F	0.680217	0.00295603
EHD1	0.67222	0.0046977
EML3	0.66882	0.00506506
LOC105373801	0.667281	0.00323274
RBM8A	0.667055	0.00766474
USF2	0.666575	0.00609925
CLCN7	0.66585	0.00274293
NFKBIB	0.661506	0.00634578
DNAJC4	0.655936	0.0066
HMG20B	0.654735	0.00753475
RELB	0.650414	0.00559779
COLGALT1	0.648873	0.00821401
PPP1R12C	0.646966	0.000535418
CCDC58	0.643161	0.00283387
BCL7B	0.637505	0.00699153
PQLC1	0.636308	0.00149379
TMEM187	0.636214	0.00725027
IFFO1	0.632077	0.00983922
SIRT7	0.626796	0.00833824
TMBIM4	0.624318	0.000553883
LINGO3	0.620445	0.00495067
SLC16A5	0.613367	0.003791
SLC25A11	0.610641	0.00955153
C1orf86	0.605966	0.0011262
KIAA0930	0.604126	0.00850482
CLMN	0.595449	0.00567898
SNX1	0.594421	0.00249806
LOC102724345	0.594006	0.00631613
CES2	0.593705	0.00864944
CSNK1D	0.587734	0.00991326
OGFR	0.578258	0.0035182
TXN2	0.575022	0.0083637
TMEM127	0.571358	0.00510014
GPSM2	0.569301	0.00892384
ANP32A	0.56084	0.00191464
SLC25A20	0.558985	0.00666259
EXOSC8	0.545181	0.00839055
GGA1	0.538099	0.00922592
PPM1F	0.534071	0.0089595
TUBGCP3	0.513948	0.000790131
PIGX	0.504013	0.00936832
METTL22	0.502274	0.00359922
SWI5	0.476668	0.00988689
YIPF4	0.467414	0.00879408
SMS	0.46648	0.00732074
ARHGAP1	0.438007	0.0058241
GPR107	0.416661	0.00799459
ACOX3	0.414988	0.00342375
DDX46	0.35761	0.00683036
SMAD2	-0.283488	0.00847692
SAP130	-0.302102	0.00861089
INO80D	-0.319193	0.00680937
ATP2C1	-0.346052	0.0029259
CHD9	-0.346884	0.00806844
TCEB1	-0.358675	0.00513693
GNE	-0.370206	0.0086243
AXIN1	-0.385131	0.0024597
NAA35	-0.40952	0.00506301
REST	-0.41733	0.00190548
MTMR12	-0.426284	0.00481652
TSSC1	-0.439303	0.00472643
SP4	-0.442688	0.00432435
ZNF738	-0.473267	0.00993966
DPYSL2	-0.474756	0.00903464
MGMT	-0.489279	0.00850833
CDYL	-0.489893	0.00228678
RUNX2	-0.497119	0.00571862
REPS1	-0.512554	0.00404624
MYO1E	-0.523068	0.00867988
ANAPC10	-0.527503	0.00919644
40787	-0.530733	0.00327458
TSPAN5	-0.538406	0.00177976
PTPN9	-0.540169	0.00423866
TRAM2	-0.546878	0.00747533
BARD1	-0.553532	0.00691273
ZNF69	-0.566222	0.00480041
HPS3	-0.577224	0.00615383
DCUN1D3	-0.58241	0.00409819
TRIM44	-0.583017	0.00187202
MYO19	-0.586349	0.00950206
AGAP4	-0.587537	0.00816281
TAF4	-0.597084	0.00279664
PPARGC1B	-0.613367	0.00942524
ELK4	-0.619573	0.00313051
SETBP1	-0.632947	0.0057743
ZNF736	-0.633327	0.00773283
MYLK-AS1	-0.646462	0.00943577
NOP14	-0.660112	0.00720704
LOC101929356	-0.666982	0.00391516
SLC1A4	-0.667925	0.00350234
CRTAM	-0.685809	0.00415595
ARHGAP10	-0.688343	0.00723816
FANCL	-0.688674	0.00881499
TVP23C-CDRT4	-0.694041	0.00932162
LMO7-AS1	-0.69629	0.00698742
RPE	-0.729056	0.00251816
MRPS31P5	-0.777514	0.00741948
E2F2	-0.780098	0.00680258
FAM13A-AS1	-0.800808	0.00619926
UBE2D4	-0.870619	0.00200028
LOC105372457	-0.875177	0.00477028
LOC105377134	-0.882975	0.00964236
LOC102723824	-0.90977	0.0078842
DLGAP4-AS1	-0.913287	0.00893113
LOC105372956	-0.924139	0.00843724
BCL9L	-0.948264	0.00950044
ZNF888	-0.949865	0.00694714
ACSF2	-0.952237	3.81e-06
PCAT2	-0.979483	0.00419045
TTC7B	-0.990769	0.000741358
GEN1	-1.02149	0.00634076
KANK2	-1.02266	0.00934147
PRR5-ARHGAP8	-1.02278	0.00666953
MRC2	-1.02943	0.000676022
P2RY6	-1.09097	0.00974178
LOC102724441	-1.12391	0.00818912
ZNF669	-1.12552	0.00327806
TRIM58	-1.13286	0.00709792
LOC105372322	-1.13929	0.0081498
LOC105376136	-1.18887	0.00628102
CACNG8	-1.19969	0.00340061
ALDH6A1	-1.20221	0.00116417
ZMYND12	-1.21451	0.0072882
MKI67	-1.25567	0.00309172
FRRS1	-1.26247	0.000559152
TMEM17	-1.28274	0.00524982
LOC105372993	-1.30669	0.00414994
HEMGN	-1.30738	0.000308806
KLRC2	-1.33366	0.00853595
ADAM20	-1.43754	0.00458062
LOC105377899	-1.44847	0.00883838
SKA1	-1.45847	0.00754097
LOC102723360	-1.49579	0.000500483
LOC105370174	-1.54039	0.00459199
TSGA10IP	-1.55122	0.00515156
LOC105374614	-1.55973	0.00658741
LOC101928250	-1.57553	0.00876327
GYPA	-1.62996	0.00222902
LINC01484	-1.66433	0.00968398
CRISP1	-1.70177	0.00225208
LOC105371455	-1.71451	0.00510421
OTOP1	-1.7319	0.0026839
IFNG	-1.7632	0.00165303
EGR1	-1.79954	0.000960084
LOC105371379	-1.81312	0.00575363
ABCC9	-1.86386	0.00309653
GS1-259H13.2	-1.88397	0.00663108
USP32P2	-1.90103	0.00119165
PRDX1P1	-1.90709	0.00792711
JAKMIP2-AS1	-1.91591	0.00288052
SNRPCP9	-2.05591	0.000398888
NUTM1	-2.07011	0.0075401
CHRDL2	-2.15619	0.00963342
ASB4	-2.23838	0.00453047
LOC105373110	-2.24961	0.00110511
TROAP	-2.25757	0.000878813
HBG2	-2.27723	0.00968575
RPL21P39	-2.31733	0.00810215
PRKY	-2.38942	0.000414698
TTTY10	-2.45843	0.00167415
KALP	-2.46164	0.00466579
TSPAN12	-2.50721	0.00190362
USP9Y	-2.68198	0.00221625
BCORP1	-2.70531	0.00322794
UTY	-2.7165	0.00368477
TTTY15	-2.81503	0.00329656
ZFY	-2.8184	0.00433362
LOC102724150	-2.83564	0.00115893
LOC100419525	-2.84036	0.00494262
LOC105375512	-2.87149	0.00489374
OPALIN	-2.87297	0.00807742
TTTY14	-2.92304	0.00101472
TMEM200B	-2.94355	0.00298934
LOC105371699	-2.96424	0.0086838
LOC105371593	-2.96483	0.00953098
LOC105377225	-3.06899	0.000516767
LOC105376113	-3.08206	0.00639958
LOC105372619	-3.1212	0.00569385
LOC105370714	-3.24694	0.0032983
LOC105375622	-3.25646	0.00877343
PRY	-3.30515	0.00487561
LOC105372125	-3.31447	0.00660241
LOC105376289	-3.34842	0.00179505
LINC00278	-3.35165	0.00263408
DDX3Y	-3.35283	0.00655051
RPS4Y1	-3.3562	0.00505232
LOC728093	-3.43476	0.000845497
TXLNGY	-3.54337	0.00295128
LOC105378277	-3.58928	0.00296161
RPS4Y2	-3.59921	0.00248907
HLA-DRB5	-4.32286	0.000647967
CDY1	-4.92985	0.0013045
DUSP21	-8.23617	8.01e-06
HAND1	-9.72703	7.07e-05
ATP5A1P10	-10.3472	4.29e-07
TFDP3	-13.2376	8.06e-05
LOC105375951	-13.4802	0.00451582
ARC	-14.7335	0.00273592
LOC105373845	-17.0276	3.72e-24
LOC105373588	-17.1114	1.33e-09
ATP5A1P5	-17.8857	8.99e-16
NPM1P12	-17.9812	1.1e-11
LOC285706	-19.0688	0.00583296
LOC400627	-19.293	0.00113729
RBMY2CP	-20.2938	9.79e-18
MT1P3	-22.5079	0.00530152
LOC100996696	-22.8158	0.00509842
SOCS2-AS1	-27.8625	1.46e-12
LOC105379264	-28.6169	4.34e-07
LOC100288503	-28.7374	0.000626903
HLFP1	-29.6522	3.43e-16
MIR4771-1	-29.7601	1.26e-24
LOC105374223	-30	2.62e-12
RPL31P34	-30	3.3e-07
LOC105373346	-30	0.000246675
LOC105374093	-30	0.000356425
LINC01474	-30	0.000356633

## Sheet: CRMO vs Other PedRheum
Gene Name	log2 Fold Change	P Value
LOC101929634	4.6299	0.00031076
LOC101928309	4.58772	0.000279449
LOC105375607	3.88615	2.35e-05
LOC105372325	3.76324	0.000236376
LOC105370658	3.7148	0.00959986
TMEM37	3.67775	0.000563462
LOC105374586	3.53458	0.00568555
LOC202319	3.53329	0.000177534
EEF1E1P1	3.493	0.000207347
LOC105371988	3.49109	0.000241094
LOC105375994	3.48783	0.00701737
CLLU1OS	3.3861	0.00725519
C2orf16	3.33213	0.00459908
LOC440390	3.30297	0.000446869
KRT8P32	3.2762	0.00221599
RBP4	3.27087	0.00535982
LINC01580	3.26817	0.00480357
FZD10-AS1	3.22849	0.00106095
BPIFB3	3.1055	0.00905968
MYBPH	3.05662	6.85e-06
RPS27P25	3.05306	9.43e-08
MIR3975	2.91003	0.000464588
CDH15	2.90335	0.00718095
LOC389768	2.86882	0.0056277
RPL39P13	2.7276	0.00459235
LOC105369882	2.65498	0.0052334
LOC105377303	2.6253	0.00195525
LOC101928474	2.56799	0.00828568
LOC105373818	2.55599	0.00845441
CASQ1	2.5478	0.00110927
RPL7P48	2.50145	0.00297102
LOC102724449	2.47298	0.00554094
RPL5P3	2.43315	0.00851909
PREB	2.39192	0.00261076
BAMBI	2.36326	0.0065946
LOC105373598	2.3538	0.00770416
LOC100128908	2.35163	0.0024669
DEFB121	2.24384	0.0041954
LOC105371913	2.18954	0.00576621
LOC105377752	2.16647	0.00146595
ADAMTS7P4	2.16348	0.00279702
RPL10P8	2.15632	0.00222375
LOC105372908	2.0941	0.00264222
HSD3BP4	2.03931	0.00136311
ATP5G2P4	2.03688	0.00743119
LOC105376894	2.02212	0.000888754
LOC105373447	1.99583	0.00128987
LOC102724397	1.93299	0.00224368
LOC105375262	1.93271	0.00267106
LOC102723914	1.91318	0.00374368
EPHB3	1.90952	0.000657407
RNA5SP207	1.86176	0.000705639
WTH3DI	1.80534	0.00251615
NHLRC1	1.76689	0.00158585
EEF1DP4	1.6955	0.000889402
LOC100506159	1.67821	0.0010651
LOC105379129	1.58495	0.00536283
PLD4	1.53205	0.0066589
C12orf54	1.48873	0.00892536
OTX1	1.48291	0.00641389
LOC101927460	1.46546	0.00164217
DSTNP3	1.45072	0.00078332
LINC00613	1.43961	0.000201926
ZNF703	1.41901	1.71e-05
HCN2	1.4176	0.00247037
HMGN2P14	1.40919	0.00430099
NSMF	1.36444	1.37e-05
CHST2	1.34339	0.00366842
LOC105378930	1.30621	0.00490371
KISS1R	1.30262	0.000101678
SCGB1C1	1.29913	0.00884363
GALNT15	1.29868	0.000511986
AVP	1.25861	0.00404491
GPA33	1.2568	0.00247899
LOC105369339	1.24634	0.000893234
LOC101927580	1.23374	0.00970725
CD7	1.21695	3.96e-05
LOC105377949	1.19082	0.00101573
LOC105374406	1.19072	0.00783595
KLHL17	1.18608	0.00131345
RPL26P6	1.18404	0.00455511
PDE4A	1.17969	1.71e-05
TIGD3	1.15321	0.0011716
HOXA2	1.1493	0.00450898
UPK1B	1.13419	0.00999822
LOC100419835	1.12796	0.00125017
RHPN1	1.1243	0.000716125
CHRDL1	1.11672	0.00809161
MBD6	1.10464	0.00723838
TMEM191A	1.10041	0.000472434
PLCD3	1.09047	0.00704041
ATG9B	1.08203	0.00822992
CDK16	1.0745	6.05e-05
RNF207	1.06785	0.00452398
OR6T1	1.05141	0.00586006
RPS6KB2	1.05138	0.000198225
LRRC45	1.04733	0.00582705
DVL2	1.03887	0.000322538
SCRN2	1.02414	0.0091078
MATK	1.02022	0.0012714
LOC100505984	1.00671	0.00939377
TMEM160	1.00082	0.00616793
MFGE8	0.9918	0.00253873
ARPP21	0.964284	0.00749416
TMUB1	0.934465	0.00179909
DBN1	0.932	0.00671659
GPR135	0.930562	0.00636413
CACNB4	0.919701	4e-05
LILRA4	0.911017	0.00262026
OR1J2	0.910507	0.00382054
LOC101927337	0.910063	0.00558203
ANO9	0.90966	2.72e-05
LOC105373366	0.900806	0.00527321
PDLIM2	0.898136	0.000107056
LOC105378872	0.897716	0.00908923
LOC105372092	0.894042	0.00171133
ZNF211	0.887106	0.00619662
GPSM3	0.879828	0.00165915
SCAMP4	0.870258	0.00103169
EIF3G	0.86868	0.0014924
RIN1	0.866398	0.00782043
NOC4L	0.865646	0.00164034
RNF166	0.854157	0.000952513
SUV420H2	0.848897	0.00154131
OR1L8	0.84553	0.00762306
ARSA	0.840142	0.000817546
LOC105371058	0.837399	5.03e-05
KDELR1	0.83485	3.46e-05
SYP	0.829716	0.00684758
SNRNP200	0.813697	0.000144261
DYRK1B	0.807903	0.00484272
BSG	0.806823	0.00259804
FASTK	0.792235	0.000360231
ARMC5	0.790205	0.00495346
CAMTA2	0.786171	0.000692132
CAPS	0.7785	0.00545783
LTBP3	0.776015	0.00125078
ADRBK1	0.773862	0.000816923
HELZ2	0.772617	0.0054879
FAM229A	0.771018	0.00131717
C17orf70	0.769938	0.00579033
MYO1G	0.762115	0.00588624
DDIT4	0.761038	0.00347843
CYP4F12	0.75342	0.00418032
PRRC2A	0.752809	0.000106387
TRNS1	0.752393	0.000488043
FAM109A	0.748192	0.00246967
PHF1	0.747627	0.00395111
LYPLA2	0.745272	0.00679717
PRMT1	0.740153	0.0056461
FBXL16	0.739602	0.00702063
MAP3K11	0.738752	0.000656136
NCR3	0.729872	0.00258122
ENGASE	0.729512	0.00213983
IRS2	0.722949	0.00845241
LOC105370034	0.718168	0.00396722
KCNK6	0.717738	0.00999285
ZCCHC24	0.717237	0.000864061
RCAN3AS	0.703274	0.00581091
ARFGAP1	0.701614	0.00271147
PTGS2	0.69876	0.00971528
POLR2E	0.697888	0.0069705
SGTA	0.695467	0.00202187
ABHD14B	0.693848	0.0041812
C11orf68	0.687043	0.00207113
SPRYD3	0.684434	0.00267821
TRIM28	0.682584	0.0047768
FAM101B	0.682239	0.00595967
ND1	0.678212	0.00575141
CD300C	0.675582	0.00490499
NEU1	0.675573	0.00862118
BAG3	0.668153	0.00599833
IL3RA	0.667523	0.00141325
IL11RA	0.666198	0.000923034
MXD4	0.662773	0.00461941
NCLN	0.655994	0.00108523
LOC101927952	0.65181	0.00352745
TAGLN2	0.650769	0.000729807
ELK1	0.650493	0.00539258
PI4KAP2	0.649726	0.0027626
SKIV2L	0.637641	0.00299112
LOC150776	0.635126	0.00476917
BMF	0.631488	0.00237557
CLCN7	0.627574	0.00286869
LOC101926967	0.627126	0.000376936
PGM3	0.626509	0.00348763
VAMP2	0.625678	0.000403861
AGER	0.623661	0.00346666
MICAL1	0.623632	0.00108827
SRC	0.620182	0.00542906
GPX4	0.61911	0.0047658
IL3RA	0.617329	0.00275957
CNPY3	0.616981	0.000439719
DNAJC30	0.616894	0.00850439
PBXIP1	0.614816	0.000807207
C21orf62-AS1	0.604004	0.0039072
TSC22D4	0.596585	0.004233
TMEM41A	0.587545	0.00419179
CCNB1IP1	0.584437	0.00508985
PYGO2	0.584169	0.00772375
SIRT6	0.583671	0.00163422
LIMD2	0.582346	0.000697606
PDDC1	0.577617	0.0010528
FXR2	0.576969	0.00578637
LOC101927124	0.575761	0.00633564
RNPEPL1	0.574091	0.00190147
ARHGDIA	0.573585	0.00316032
LOC102724345	0.572682	0.000193211
PURA	0.568282	0.00510544
LINC01125	0.560812	0.00232899
PRKCSH	0.558172	0.00714838
FUK	0.551452	0.00457212
TNFRSF25	0.548119	0.00449381
SH2B1	0.547101	0.00486853
SCAP	0.543151	0.000816859
MED22	0.541878	0.00989428
YIF1A	0.540828	0.00881936
SH3BP2	0.539924	0.00689221
HGS	0.535378	0.00393875
39873	0.527822	0.00846957
RHOT2	0.526428	0.00319923
LOC105378179	0.524626	0.00722007
RPL21P44	0.515515	0.00678016
TLE2	0.515004	0.00853333
RNH1	0.514571	0.00996478
PTOV1	0.51451	0.00913147
PRPF8	0.512346	0.00195235
ZNF783	0.510518	0.0066883
FAM102A	0.507877	0.00580988
IFFO1	0.507051	0.00166093
THOC7	0.499241	0.00891812
ZNF395	0.497696	0.00697406
VIM-AS1	0.493985	0.00346712
CD4	0.488021	0.00166161
CWC15	0.487899	0.00171569
TTC9	0.486111	0.0066225
LOC100128340	0.482526	0.00283325
UPF1	0.475914	0.00250886
SPATA6L	0.470011	0.00706174
SH2D1A	0.469481	0.00973317
PSME3	0.467992	0.000803055
DNAJC4	0.466882	0.00645883
KCTD2	0.465282	0.00990792
LOC100506922	0.45994	0.00311769
POMK	0.456722	0.00286744
ZNF260	0.452051	0.00724143
CDIP1	0.450547	0.0028935
DPP7	0.450417	0.00674429
PEX7	0.4488	0.00615544
PHOSPHO2-KLHL23	0.446482	0.00296572
EPHB1	0.445169	0.00895386
AP1G2	0.437586	0.000695128
STAG3L2	0.43751	0.00382727
AHSA1	0.43677	0.00796974
ZSWIM8	0.435729	0.00458442
SMS	0.434369	0.00138305
ARL17A	0.43089	0.0071796
TXNRD2	0.425893	0.0077916
ARL14EP	0.424282	0.00346629
ERLIN1	0.423322	0.00782697
TMCC1	0.417895	0.00369508
DGKZ	0.412557	0.00999397
TMC6	0.412423	0.0026867
CLASRP	0.397566	0.00300897
OBSCN	0.396692	0.00765227
PACS1	0.389862	0.00278999
STARD5	0.383718	0.00449529
MFNG	0.376744	0.00731948
GMEB2	0.371903	0.00337434
ADPGK	0.365543	0.00741133
MAP7D1	0.357778	0.00652422
SNX1	0.35757	0.00359239
KLHL36	0.356675	0.00705243
MKL1	0.354544	0.00511496
CLK2	0.35451	0.00999357
PSD4	0.354263	0.00632414
PRRC2B	0.352622	0.00507488
UBAP2L	0.3491	0.00632832
ZNF397	0.348832	0.0091495
ANKRD10	0.346438	0.00298031
SEC16A	0.34557	0.00694977
NACC2	0.3396	0.0053214
CDK5RAP1	0.339253	0.00722875
RPS6KA5	0.332996	0.00922349
TTC19	0.328702	0.00405178
IKBIP	0.325889	0.00668894
CNOT6L	0.313324	0.00454012
RSBN1L	0.312058	0.00353472
ZNF33A	0.286164	0.00728232
RBM33	0.275341	0.000242751
CPSF7	0.255006	0.00595853
UBAC2	0.24846	0.00813174
TACC1	0.226508	0.00702763
ZDHHC13	-0.360584	0.00454251
IQCK	-0.419807	0.00916339
TMEM132B	-0.427017	0.0042447
CTNNA1	-0.429893	0.00771007
TPTE2P2	-0.438836	0.00167028
DCUN1D3	-0.439033	0.00576544
STK32B	-0.446383	0.00627208
TSNARE1	-0.452192	0.0076324
ACSF2	-0.485599	0.00965696
MLLT4	-0.504547	0.0060913
HORMAD2-AS1	-0.506076	0.00994885
RALYL	-0.507259	0.00160949
DCP1B	-0.509229	0.0076543
LOC101929710	-0.514389	0.000723283
ST6GALNAC5	-0.547321	0.00879114
JRKL	-0.559949	0.00736689
XIRP2	-0.564275	0.00114925
SNTG2	-0.585477	0.000615185
HNRNPA0	-0.591884	0.007752
NKAIN2	-0.607055	0.00400154
ZYG11A	-0.611406	0.00658142
SCN8A	-0.627312	0.00317894
MYLK	-0.639709	0.00202074
RNF150	-0.64332	0.00193376
MYRIP	-0.651548	0.000127876
LHFPL4	-0.662634	0.00654871
HAUS4	-0.664434	0.00863697
UNC5C	-0.679982	0.00759966
MRC2	-0.692028	0.0032826
FANCL	-0.702715	0.00482507
LOC105370288	-0.705903	0.00457845
LOC105376550	-0.717164	0.00999756
VAT1L	-0.725547	0.00954763
40603	-0.757207	0.00596489
FLJ39080	-0.762017	0.00838881
LOC101927284	-0.768533	0.00322704
CCDC63	-0.768538	0.00521606
PHACTR3	-0.774838	0.00499866
VIT	-0.794597	0.00956114
KLHL4	-0.79764	0.00955548
PTGFRN	-0.808757	0.00971735
KLRC2	-0.8211	0.00425098
AK7	-0.823099	0.00236859
CACNG3	-0.827744	0.00482824
ARNT2	-0.830253	0.00358387
LOC102724676	-0.871123	0.00253568
INTU	-0.894811	0.00751484
TRIM69	-0.896614	0.00256226
NLGN4Y	-0.913252	0.00397858
CDH7	-0.928878	0.00367041
GAP43	-0.934696	0.0046822
LOC105376136	-0.973508	0.00941166
LOC105369812	-0.983241	0.00891144
LOC105372614	-0.992027	0.00954365
ZMYND12	-1.00304	0.00986104
LOC105371656	-1.01666	0.00444433
SLC15A1	-1.01845	0.00112814
LOC101928599	-1.01982	0.00646229
GTPBP2	-1.03056	0.0086881
PPAPDC1A	-1.04867	0.00139259
LINC01296	-1.07088	0.00511476
NXPH2	-1.08133	0.00583365
RAB6B	-1.09542	0.00542432
LINC00403	-1.12204	0.00156064
LOC105371298	-1.12556	0.00741229
TRPC7	-1.14886	0.00055707
BBS12	-1.15053	0.001376
TARM1	-1.17291	0.0054086
TMEM17	-1.17384	0.000987665
SPHKAP	-1.1856	0.00153598
USP32P2	-1.23984	0.00456685
LOC101928053	-1.27412	0.00598527
LOC105379371	-1.28073	0.000137625
ABCC9	-1.28787	0.00975861
TGM4	-1.30668	0.00378972
LOC105371466	-1.3105	0.00563949
ANKRD20A20P	-1.31478	0.00529744
TSGA10IP	-1.35346	0.00342421
JAKMIP2-AS1	-1.36249	0.00590543
EDNRB	-1.37348	0.00404336
CRISP1	-1.38509	0.00714748
PRKY	-1.4242	0.00948845
LOC105372518	-1.44128	0.00484848
ALG10	-1.45589	0.00434377
LOC105373474	-1.46757	0.00592273
LOC105373489	-1.54681	0.00644557
POTEH	-1.56263	0.00201095
NUTM1	-1.58884	0.00806978
MT1L	-1.60782	0.008411
NXPE2	-1.62049	0.00464281
LOC105371908	-1.63385	0.00470384
YIPF7	-1.64174	0.00160594
LOC100505920	-1.64839	0.00111681
ASB4	-1.65254	0.00537031
SLC6A15	-1.72148	0.00541316
LOC105376002	-1.74815	0.00073636
NXPE1	-1.78326	0.00634891
LOC105372114	-1.85348	0.00510005
CASC16	-1.88451	0.00833138
TEX26	-1.91048	0.00387773
FAM230C	-1.91248	0.00234953
LOC105371889	-2.01238	0.00689175
ANKRD30BP3	-2.02797	0.00746019
DPT	-2.13525	0.00722212
LOC105377126	-2.27785	0.00835713
CYP4F11	-2.27919	0.00937193
OPALIN	-2.39956	0.00882975
IYD	-2.43806	0.00965017
HSD3BP2	-2.47776	0.00593111
LOC392232	-2.51182	0.00654928
CCDC144NL-AS1	-2.58514	0.00442184
LL0XNC01-116E7.2	-2.58935	0.0095442
TSPAN12	-2.59279	0.000209654
VWC2	-2.72479	0.00338453
C2orf91	-2.81347	0.00916378
LOC105372492	-2.88923	0.00690399
LOC105378708	-2.89478	0.00360863
PSG6	-2.97849	0.00276002
LOC105376289	-3.19658	0.00126025
LOC105377251	-3.21596	0.00361712
LOC105372125	-3.25649	0.0041361
DUSP21	-6.05051	0.000797828

## Sheet: CRMO vs IFN
Gene Name	log2 Fold Change	P Value
UGT2B10	21.476	1.0174e-06
OR4D1	19.3612	6.42405e-07
ATP5A1P10	18.1627	2.67818e-13
ATP5A1P7	18.1192	1.01497e-22
LINC01580	5.12781	0.000651586
LOC101928474	5.08329	3.87907e-05
MIR3975	4.99295	0.000210679
LOC105373423	4.80659	2.32659e-05
KRT8P32	4.5794	0.00221466
LOC105373480	4.5505	4.99288e-05
LOC105375607	4.54665	1.43307e-05
PRAMEF14	4.47436	0.00762703
LOC105378828	4.40365	0.000289075
BAMBI	4.3689	0.000953686
LOC105373123	4.26627	0.00665011
LOC105372325	4.22519	0.000530356
LOC105377278	4.19245	0.00923505
LOC105375494	4.13745	0.000140943
ADRA2A	4.10839	0.00120568
LOC105373998	4.09048	0.00179248
RPL10P8	3.90558	0.000290722
LOC105377886	3.86365	0.000956503
FAM74A7	3.805	0.00525921
LOC389768	3.7242	0.00776938
FZD10-AS1	3.6642	0.00906788
GOLGA2P11	3.54292	0.00586335
FTCD	3.44744	0.000621261
SERPINA12	3.4189	0.001732
RPS27P25	3.36726	0.00368213
PAICSP7	3.36001	0.00878106
RAPGEF3	3.33925	0.00324159
OR7E62P	3.30361	0.00551037
LOC105376731	3.24852	0.00330142
LOC100128908	3.11838	0.00382232
LOC105377486	3.11447	0.00205776
RPL32P36	3.0546	0.00198602
OTX1	3.03772	0.000160588
LOC102723914	3.03744	0.00546818
LOC105374446	3.03128	0.00337692
RASL12	2.97735	0.00271081
LOC440173	2.935	0.00458049
RNA5SP207	2.90571	0.000244776
LOC105371913	2.90025	0.00915409
LINC00491	2.83295	0.00246529
LOC105374413	2.82866	0.00588297
LOC440390	2.78307	0.00625916
LOC105371988	2.75059	0.00404677
LOC100996549	2.73886	0.00916517
AVPR2	2.73109	0.00227557
HMGN2P14	2.68897	0.000182514
FAM3D	2.66307	0.00347724
LOC105371348	2.64695	0.00242817
LOC105370919	2.57782	0.00656166
MYBPH	2.55993	0.00620173
LOC105376894	2.55811	0.000214242
LOC105377609	2.55019	0.00258534
LOC105378396	2.54926	0.003272
PRR27	2.48791	0.00488985
TMPRSS11E	2.45973	0.000397776
LOC105375262	2.44944	0.00443184
SLC45A2	2.43305	0.00322238
RPS21P3	2.37565	0.00573732
LOC105373447	2.34879	0.00901592
LOC102724397	2.32255	0.00322428
EPHB3	2.32229	0.000111101
ATP13A5	2.31693	0.00892837
ARMCX1	2.3104	0.00864186
DSTNP3	2.2755	0.000162041
LOC101060254	2.17617	0.00351522
LINCR-0003	2.14301	0.00634957
C6orf222	2.14188	0.00793094
HSD3BP4	2.12624	0.00676242
SAMD14	2.11874	0.00231005
SYNM	2.11704	0.000440827
LOC101927580	2.10992	0.000299807
KISS1R	2.09689	8.94142e-05
ST20-AS1	2.01422	0.00348002
LOC101927460	2.00499	0.00545556
LINC00613	1.99956	0.000204022
RPS23P9	1.99672	0.00961827
CREG2	1.90009	0.00440864
LOC105376742	1.89046	0.00498158
CACNG6	1.86623	0.00014227
IL1R1	1.85669	1.88188e-05
FLJ23867	1.84735	0.00345805
LINC00925	1.83918	0.00640061
LL22NC03-75H12.2	1.8291	0.000168935
AOC3	1.81893	0.000240785
LOC105370739	1.80451	0.00780374
KIAA1024L	1.78496	0.00805553
LOC105371517	1.76562	0.00624112
CPSF4L	1.74718	0.00751953
TMEM191B	1.74256	0.00760872
CNTNAP3	1.73618	0.000434333
PDK4	1.72955	1.18148e-05
LOC102723337	1.72735	0.00603585
SCGB1C1	1.71893	0.00933924
UPK1B	1.715	0.00198424
NEURL1B	1.70915	0.00438182
LOC100289279	1.70855	0.00033
SLC44A3	1.70044	0.00208817
OR1J2	1.68533	0.00300017
LOC100996342	1.67861	0.00171174
NSMF	1.67843	0.000366313
TIGD3	1.67435	0.00221549
DOK4	1.64556	0.00598384
ARPP21	1.62266	0.00471287
GALNT15	1.61462	0.00566723
TMEM191A	1.61134	0.00242883
PLCD3	1.60908	0.0042012
LOC105371012	1.60727	0.000361153
AKT1S1	1.60286	0.000478437
CHRDL1	1.6018	0.00932822
ITPR1-AS1	1.60027	0.00829501
LOC102724190	1.59263	0.00416977
LOC105372491	1.5739	0.00203566
LOC283177	1.57374	0.00917854
DBN1	1.56207	0.00178811
LOC105377522	1.55644	0.00135497
KLHL17	1.54276	0.000705352
LOC283575	1.53873	0.00131437
LOC105374181	1.53039	0.00876023
LOC105369693	1.53008	0.00669332
RHPN1	1.52593	0.00976999
WNT10B	1.52574	0.00160156
DCAF4L1	1.52427	0.00388664
LRRC45	1.52265	0.00418216
EPHB4	1.51766	0.0025413
MATK	1.51678	0.000276564
LINC00639	1.50134	0.0044396
LOC101929224	1.49727	0.00560745
CABP4	1.49304	0.00289924
GNRH1	1.48504	0.000175379
LOC100288172	1.47663	0.00877937
LOC105378954	1.47157	0.0059031
LOC101929866	1.46334	0.00165394
ISL2	1.45498	0.00692278
RPS6KB2	1.45386	0.000344942
ADGRG3	1.42118	0.00229882
LPAR2	1.41689	6.19836e-05
LENG8	1.41633	0.00999
SPTY2D1-AS1	1.4065	0.00576648
CNTNAP3P2	1.40239	0.00220423
CDH26	1.40169	0.000146943
NIPAL4	1.39909	0.00761756
LOC100505984	1.39081	0.0049661
LOC101930090	1.37985	0.000953754
CACNB4	1.36903	5.58923e-05
PVRL1	1.36042	8.04712e-05
ZNF703	1.35965	0.00998188
LOC101927157	1.35138	0.00511917
LOC284454	1.35006	0.000468301
CBS	1.34915	0.00293803
CLCN2	1.34137	0.00205435
ZNF219	1.33782	0.00279807
GSTM2	1.33666	0.000768472
LOC105371088	1.32458	0.00216316
TMEM92-AS1	1.31753	0.00584124
CNTNAP3B	1.30815	0.00146886
LOC101928595	1.30778	0.00103649
MUC20	1.29839	0.00871981
AQP10	1.2917	0.00715589
IL1R2	1.2796	0.00949922
GPSM3	1.26502	0.00631984
CDK16	1.2609	0.000527266
PDE4A	1.24647	0.000359017
LOC102724560	1.24365	0.00522543
LOC100128288	1.22496	0.00933109
LOC105371520	1.21354	0.00407155
PLCXD3	1.20963	0.00647181
NIPSNAP3B	1.19085	0.00473991
PDLIM2	1.17347	0.000290191
CAMKK1	1.16399	0.000180823
LYPLA2	1.13892	0.00884111
LOC105375364	1.13443	0.00104361
ARHGEF40	1.1338	0.00410427
DYRK1B	1.12296	0.00430643
ARSA	1.11889	0.00459542
PCBP3	1.1167	0.00592495
RFX2	1.11647	0.00415389
LOC105370931	1.11365	0.00316605
RXFP2	1.11165	0.00343007
MAP3K11	1.1047	0.00132873
TREM1	1.10271	0.00893131
CAMTA2	1.06917	0.00427094
RNPEPL1	1.06442	0.000863269
EXTL3	1.04539	0.00036259
GNAI2	1.03345	0.0011067
ADRBK1	1.03031	0.00570977
SGTA	1.02843	0.00124112
SKIV2L	1.02577	0.00611476
BMF	1.02493	0.00100063
SCAMP4	1.0248	0.0062515
LOC105377644	1.02335	0.00933243
LOC105371696	1.02057	0.00486045
GAA	1.01927	0.00413683
LOC105370265	1.01653	0.00340549
ZNF865	1.01621	0.00436155
FXR2	1.01182	0.000860881
SEMA3C	1.00367	0.000187821
TAGLN2	1.00293	0.00688817
KDELR1	1.00233	0.000252153
CANT1	0.997553	0.00618743
ZNF524	0.994088	0.00273049
FAM101B	0.988559	0.00386045
SLC22A1	0.981367	0.00888898
ENGASE	0.968449	0.00807054
PBXIP1	0.968026	0.000174111
LOC100129931	0.966869	0.00687177
DTX2	0.966622	0.00343113
SIRPB2	0.959707	0.00283792
IL1RAP	0.958205	0.0049601
MIRLET7BHG	0.954604	0.00973287
NQO2	0.943575	0.00493124
ZSWIM8	0.931667	0.000404062
IL3RA	0.926524	0.00969394
SIGLEC9	0.923743	0.00462769
LOC105377585	0.923039	0.00693349
PSENEN	0.897805	0.00487798
RTN2	0.895321	0.0058148
SLC43A2	0.895218	0.000343284
CASS4	0.893881	0.00145961
ANPEP	0.891405	0.00845133
NDRG2	0.889433	0.00181264
TMEM8A	0.888693	0.00353557
ICAM3	0.883888	0.00480946
CIC	0.882512	0.00801871
RTN1	0.88123	0.000725623
CTSD	0.877694	0.00902079
ZNF557	0.872238	0.00160021
MPZL3	0.871823	0.0068453
MNT	0.871769	0.00173801
FAM63A	0.863376	0.00426672
SH3BP2	0.855548	0.00842191
LOC105371427	0.849779	0.00887526
AVIL	0.849509	0.00265642
NLRX1	0.848107	0.00416745
SPRYD3	0.837118	0.00650051
SGK1	0.834177	0.00600814
LOC105371240	0.813461	0.00582805
LOC105378121	0.810607	0.00239242
SLC25A20	0.809746	0.00075366
AGPAT9	0.808963	0.00636178
LOC105378179	0.80067	0.0008741
PTAFR	0.789226	0.00775349
LOC105371101	0.788488	0.00693608
NDUFA10	0.786433	0.00178693
LOC105376463	0.781943	0.00949486
CCDC170	0.778808	0.00408942
INPPL1	0.77059	0.00563738
ANKRD55	0.760215	0.00895764
CCDC125	0.758134	0.00211809
TMEM41A	0.755464	0.0075888
HIF1A	0.754569	0.00945824
MAPK3	0.751848	0.00878066
LOC100506922	0.751601	0.00318798
STK11IP	0.751144	0.00814739
RPGR	0.739214	0.00462702
PPM1F	0.734839	0.00162798
HSDL2	0.728288	0.00745483
ALS2	0.727488	0.00986175
SEC61A2	0.724255	0.00266011
ZFYVE16	0.702905	0.00379494
ZNF316	0.702171	0.00469353
SCAP	0.689655	0.00649709
CALCOCO1	0.674599	0.000605473
B9D2	0.673771	0.00692951
TBXAS1	0.669101	0.00918182
STK38L	0.65528	0.0026691
NACC2	0.653261	0.0057661
LOC102724345	0.652829	0.00937457
SPDYE5	0.648421	0.00624187
DEF8	0.646507	0.00720755
PQLC1	0.64515	0.0061726
RPS6KA5	0.639713	0.00448584
PPP1R12C	0.635661	0.00511529
DCUN1D1	0.621944	0.000751504
PRCP	0.609743	0.00694893
ZNF260	0.604946	0.00639396
RAPGEF2	0.603874	0.00982111
FAM49A	0.583564	0.00758437
OTUD5	0.578396	0.00720087
CCDC126	0.55663	0.00986233
ARMC2	0.534152	0.00481986
PAFAH1B2	0.526212	0.00722479
DUSP11	0.483602	0.00657125
STX6	0.465152	0.0011003
CTAGE5	0.456231	0.00942327
TAX1BP1	0.447208	0.00298117
HERC4	0.430914	0.00971742
ACOX3	0.425504	0.00943919
VAPB	0.401085	0.00315256
G3BP2	-0.48116	0.00538656
CDYL	-0.486884	0.00453691
SNTB1	-0.515671	0.00842622
ABCB7	-0.542911	0.00715655
WBSCR16	-0.553011	0.00534959
GRAMD4	-0.563967	0.00559649
APPL1	-0.570931	0.00602714
RUVBL2	-0.574085	0.00192989
MKRN2	-0.580453	0.00588979
NKAP	-0.584188	0.000210089
MGMT	-0.590816	0.00494323
SEC24C	-0.592904	0.00726812
INPP5K	-0.600292	0.00838072
ERMAP	-0.613868	0.00734765
ACSF2	-0.66148	0.00545165
SLC39A8	-0.664753	0.00406474
ALDH18A1	-0.677584	0.00147736
AGBL3	-0.680912	0.00726575
HEATR6	-0.683903	0.00796336
TAF4	-0.704118	0.00223957
TTF2	-0.709747	0.00137827
SYT11	-0.710147	0.00400641
SRP14-AS1	-0.721658	0.00900835
TAF5L	-0.748909	0.00906966
PRDX4	-0.749881	0.00292251
DPCD	-0.754273	0.000850726
RPE	-0.756267	0.00378521
ZNF92	-0.762246	0.00869674
DCP1B	-0.786122	0.00658681
EXOSC9	-0.788929	0.0054376
DHX16	-0.806127	0.00953678
ELK4	-0.818966	0.000597806
MRPS7	-0.830593	0.00316824
CPED1	-0.835531	0.00201278
ZNF639	-0.846311	0.00154283
NUSAP1	-0.879866	0.00142324
PGAP1	-0.881609	0.00594647
ABCB8	-0.881727	0.00796387
CCDC152	-0.885999	0.0087616
PIK3R2	-0.90769	0.000113619
LOC105373730	-0.9198	0.00391785
MICU3	-0.921952	0.00647031
C21orf58	-0.93439	0.0086374
FBXO6	-0.942296	0.00884504
CEP72	-0.94259	0.00953574
CCSER1	-0.943391	0.00270481
CTPS1	-0.95421	0.000206772
PLRG1	-0.955523	0.00340649
CENPN	-0.959352	0.00717794
CLSPN	-0.965009	0.005797
GSTCD	-1.0061	0.00508346
LOC105376547	-1.01991	0.0093182
SHC1	-1.02167	0.00388429
TMED6	-1.04407	0.00124941
LOC105378841	-1.06171	0.00718068
CDK18	-1.06304	0.00366269
MOXD1	-1.11349	0.000934773
LOC105374650	-1.11653	0.000744887
SLC38A5	-1.12976	0.00962111
CD38	-1.1419	0.00125002
CXorf65	-1.14529	0.000768032
LOC105377134	-1.16226	0.00170252
TLR7	-1.18839	0.000740614
FANCL	-1.19593	2.98471e-05
GEN1	-1.20179	0.00303672
ZNF888	-1.20688	0.00265051
LOC644456	-1.21819	0.00588751
RRP7BP	-1.22522	0.00488608
CENPF	-1.23527	0.000755961
LOC642590	-1.23779	0.00584352
GINS3	-1.24948	0.00796948
TOP2A	-1.26133	0.00328006
ALDH6A1	-1.26305	0.00272296
RUNDC3A	-1.26528	0.00872187
PTMS	-1.29383	0.00430005
FKBP8	-1.31774	9.45114e-06
LOC100133669	-1.31776	3.31896e-05
LOC105376136	-1.33378	0.00480507
DMTN	-1.35288	0.00148633
TLE6	-1.40217	0.00953039
LOC100505817	-1.41012	0.00517204
EIF4EP2	-1.41996	0.00698733
HBQ1	-1.4615	0.00214675
LOC105369731	-1.46611	0.00787203
BBS12	-1.51181	0.00750958
LOC100506178	-1.51345	0.00184595
KLHDC7B	-1.52262	0.00134485
API5P1	-1.52747	0.00678391
HPCAL4	-1.54518	0.00235584
LOC105374298	-1.55637	0.00964297
MKI67	-1.58554	0.000907463
LOC102477328	-1.59216	0.00668831
UBA52P1	-1.5926	0.00844347
LOC102725022	-1.66317	0.000549132
LOC105379371	-1.706	0.00363309
GTPBP2	-1.73455	0.000435885
LOC105373489	-1.79867	0.00290671
ALG10	-1.81731	0.00487401
HBM	-1.83274	0.000231741
LOC105377068	-1.88325	0.00713479
TUBBP2	-1.90065	0.00527405
CRISP1	-1.91556	0.00323478
LTF	-1.93928	0.000550888
SPTA1	-1.94328	0.000249147
LINC01054	-1.94652	0.00551528
LOC105375318	-1.96486	0.00906861
LOC105376002	-1.99833	0.00649032
LOC105374229	-2.0169	0.00512971
LINC01484	-2.02035	0.00325519
ABCC9	-2.03701	0.00339014
CYP24A1	-2.04003	0.00917819
LOC105372348	-2.06804	0.00405541
LOC729835	-2.08707	0.00849236
LCN2	-2.13925	0.0030233
MPO	-2.14421	0.00050864
LOC105373111	-2.14439	0.00545461
NRIR	-2.21693	0.00605703
LOC105375610	-2.23383	0.0016933
OTOF	-2.2578	0.000543364
MT1L	-2.26084	0.00821139
LOC105371479	-2.26292	0.00650214
RPS10P8	-2.2774	0.00659485
RASL11B	-2.30068	0.00706353
RPL21P3	-2.32683	0.00991376
LSM3P3	-2.38207	0.00544781
B3GALNT1	-2.38401	0.00442091
TSPAN12	-2.39138	0.00682547
SNRPCP9	-2.39203	0.000136256
LOC105376299	-2.43464	0.00827539
ELANE	-2.43559	0.0018166
CYP4B1	-2.4482	0.00817622
LOC105378614	-2.51619	0.00739565
KCNMB2-AS1	-2.52072	0.00797764
LOC105374615	-2.52274	0.0040182
HBZ	-2.53319	3.42839e-06
LOC100288151	-2.57531	0.00935317
LOC105373159	-2.72303	0.00840397
LOC100129917	-2.7304	0.0061934
TMEM200B	-2.74161	0.00556543
CDCA3	-2.77029	0.00660621
LOC105376848	-2.7787	0.00659384
TRI-AAT2-1	-2.821	0.00858169
RPL23P3	-2.83412	0.00764884
GABRA6	-2.91606	0.00398403
PSG10P	-2.96304	0.00859862
LL0XNC01-116E7.2	-2.97567	0.00911379
SULT1C2	-3.07658	0.00577452
BMS1P9	-3.10027	0.00353384
CHRNB2	-3.11135	0.00692326
LOC105379514	-3.17421	0.00746924
LOC105376289	-3.20043	0.00535197
HBZP1	-3.28298	0.000277516
LOC100128086	-3.36871	0.00967903
LOC100288560	-3.37647	0.00500805
LOC100507406	-3.37952	0.00868718
AFM	-3.40487	0.00971705
LOC102724344	-3.46119	0.00319037
LOC105376578	-3.55053	0.00468061
DEFA1	-3.61641	2.93041e-05
SFRP4	-3.66372	0.00529296
DEFA1B	-3.69548	1.59993e-05
LOC105372568	-3.71487	0.00447535
LOC105372492	-3.78249	0.000837854
PRL	-3.80961	0.00251173
OPALIN	-3.87841	0.000563058
CTSG	-3.96521	0.000247516
ADCYAP1R1	-4.03963	0.0027382
LOC105372125	-4.17135	0.00112454
DEFA3	-4.18248	4.56477e-06
LOC101927691	-4.35686	0.000497507
LOC105378377	-4.54122	0.00952477
DEFA4	-4.79575	1.0224e-06
IFI27	-5.04514	2.66977e-06
LOC105371740	-5.63789	0.000292771
MT1P3	-17.5125	0.00351015
ATP5A1P5	-21.0847	1.51031e-14

## Sheet: CRMO vs JIA
Gene Name	log2 Fold Change	P Value
LOC105369172	22.4356	2.66753e-29
HAND1	7.99619	0.000420506
TP53TG3D	7.71528	0.00284936
ATP5A1P10	5.8194	0.00193917
LOC100505918	5.28677	0.00672598
LOC101929634	5.02052	4.56619e-05
LINC00930	4.18808	0.00637311
LOC202319	4.10004	8.2587e-05
LOC105369620	4.06719	0.00185877
HIST2H4A	4.06677	0.00994247
RBP4	3.96812	0.00265823
LOC101928309	3.92346	0.000939771
LOC105377278	3.90422	0.00254851
LOC105373123	3.87288	0.00201769
LOC105375607	3.74575	8.69143e-07
MYBPH	3.59655	2.37061e-06
LOC100529052	3.58894	0.00379884
EEF1E1P1	3.56383	9.06183e-05
LOC105371988	3.54928	6.081e-06
LOC105372325	3.51073	0.00012413
TMEM37	3.49679	0.000466332
FZD10-AS1	3.4283	0.00159416
EPYC	3.31974	0.00627713
LOC105375994	3.26715	0.00660451
HSPD1P2	3.23506	0.00724111
LOC105377398	3.11904	0.00194861
LINC00514	3.06891	0.000602383
SERPINA12	3.03022	0.000410179
KRT8P32	3.00687	0.00619894
RPL39P13	2.94552	0.00584542
LOC100128908	2.92026	0.000601935
LOC389768	2.90887	0.00767876
LOC105373818	2.8791	0.00333444
LOC102724449	2.74605	0.0013802
PREB	2.72816	0.00534699
LOC440390	2.72734	0.000791865
CASQ1	2.6569	0.000627004
ATP5G2P4	2.53843	0.00126797
LOC105377752	2.42254	7.6822e-05
LOC105377303	2.37576	0.00168452
LOC101929284	2.35838	0.00634305
WTH3DI	2.35561	0.000532294
LOC101928474	2.35501	0.00488799
C17orf107	2.30113	0.00598719
DEFB121	2.26376	0.00446787
LOC101927653	2.17482	0.00406397
LOC105371913	2.166	0.00881916
LOC105369364	2.16457	0.00181046
RNA5SP207	2.15565	0.000176341
LOC101928940	2.12878	0.00593877
NHLRC1	2.12656	0.00022477
HSD3BP4	2.1182	0.000841708
LOC105372471	2.10841	0.00961642
FRZB	2.08186	0.00666796
LOC102724397	1.96667	0.00126775
LOC105372908	1.94359	0.00710813
LOC105375884	1.90329	0.00160162
LINC00440	1.88456	0.00660075
LOC101927479	1.87304	0.00503399
DNAJC5G	1.87264	0.00404997
LOC105379129	1.84887	0.00245499
SDS	1.81832	0.0012286
TMPRSS4	1.81022	0.00608527
LOC105373447	1.79929	0.00917702
EEF1DP4	1.74958	0.00311491
LOC105375262	1.72046	0.00978317
C12orf54	1.7041	0.00257796
LOC105376894	1.68598	0.00127259
HCN2	1.67707	0.000162647
EPHB3	1.6101	0.000697347
C14orf105	1.50351	0.00387474
DSTNP3	1.48928	0.0010746
ZNF703	1.42876	0.000828587
HMGN2P14	1.39182	0.00847378
LOC105374406	1.38461	0.00169666
PRR15L	1.38306	0.00420756
LINC00613	1.37922	0.000713823
TUSC5	1.36941	0.00658758
LOC105369663	1.33186	0.00584341
CACNB1	1.30158	0.00756473
GPA33	1.28901	0.00559295
LOC105369339	1.28883	0.00588892
LOC100419835	1.27788	0.00122019
GALNT15	1.27565	0.00680969
KISS1R	1.27534	0.00253692
NSMF	1.25318	0.000965027
ATG9B	1.17689	0.00385739
RNF207	1.15907	0.0096893
HOXA2	1.15279	0.00932711
LOC102723365	1.14777	0.0046223
PDE4A	1.08964	9.83018e-05
DVL2	1.07419	0.00129905
GPR135	1.03628	0.00947886
NOC4L	0.970324	0.00595014
LOC105370034	0.958832	0.00287014
ANO9	0.93821	0.0038945
LOC105371818	0.932718	0.0058318
ARSA	0.898445	0.004777
RPS6KB2	0.884765	0.00570697
NCR3	0.867695	0.00110194
CDK16	0.864265	0.00290042
PRRC2A	0.856094	0.000303473
TBC1D24	0.833638	0.00164367
SUV420H2	0.828658	0.0048125
PHF1	0.823091	0.00820907
LOC101930085	0.82289	0.0053245
LOC105371058	0.773902	0.00124524
KDELR1	0.773229	0.000596045
SNRNP200	0.772674	0.0079818
PDLIM2	0.770978	0.00303263
MAP3K11	0.722011	0.00858288
FAM101B	0.717704	0.0097435
FBXL16	0.701797	0.00676266
FUK	0.697841	0.000780377
FAM109A	0.67783	0.00714973
LOC101926967	0.659852	0.000356298
SIRT6	0.63407	0.00890032
SPRYD3	0.631719	0.00941894
LOC150776	0.629409	0.00974178
SRC	0.62858	0.00823951
KCTD2	0.571749	0.00713515
CLCN7	0.551789	0.00772914
POMK	0.4764	0.00334161
VAV2	0.473366	0.00432738
MED17	0.311538	0.00392079
ACSF2	-0.534017	0.00576651
TSNARE1	-0.543972	0.00229658
MYRIP	-0.624554	0.00980548
LOC105374334	-0.760994	0.00635487
LOC105370829	-0.762407	0.00975951
CA13	-0.81916	0.00424942
LOC105375515	-0.928678	0.00849882
NASPP1	-0.997896	0.00825601
HYLS1	-1.01296	0.00230519
RAB6B	-1.23722	0.00621086
TRPC7	-1.31785	0.00835401
LOC102723627	-1.42062	0.00975213
ALG10	-1.43523	0.00894388
LOC101928053	-1.53526	0.00350712
LOC105376002	-1.71005	0.00854605
NXPE2	-1.73812	0.00637734
LOC100101247	-1.80805	0.00729324
MT1L	-1.90849	0.00839418
NXPE1	-2.07723	0.00789165
LOC317727	-2.17247	0.00867645
LOC105371889	-2.18593	0.00431117
LOC101927690	-2.40849	0.00546571
CYP4F11	-2.45726	0.00348877
VGLL1	-2.49026	0.00620886
IYD	-2.60661	0.00797525
TSPAN12	-2.66215	0.000589997
LOC105378644	-2.70154	0.00874264
RAB41	-2.81216	0.00321654
CCDC144NL-AS1	-2.8482	0.00378678
LOC105372492	-2.8957	0.00532634
LOC105377251	-2.9307	0.00844986
PSG6	-3.07471	0.00365474
LOC105372125	-3.15417	0.00698231
LOC441204	-3.173	0.00149467
C2orf91	-3.20619	0.00270116
LOC105378708	-3.31759	0.00164473
LOC105376289	-3.32702	0.00105991
DUSP21	-5.64301	0.000914506
LOC105374223	-11.6182	0.00369649
SOCS2-AS1	-11.6957	0.00145519
NPM1P12	-14.2255	7.99881e-09
LOC441320	-14.2999	0.00974432
RBMY2CP	-14.4904	5.23136e-11
HLFP1	-14.5806	1.74938e-05
MIR4771-1	-14.983	3.26427e-08
LOC105373588	-15.0758	1.03878e-08
TFDP3	-16.0207	3.27811e-07
LOC105373845	-16.2362	1.49122e-24
LOC105375951	-16.6558	0.000169428
TUBB8P4	-19.9413	4.84471e-06
LOC100996696	-21.3922	0.00487232

## Sheet: IFN vs Controls
Gene Name	log2 Fold Change	P Value
TUBB8P4	15.2861	0.000571886
DEFA4	4.78982	1.39e-09
LCRB	4.58518	0.00358204
DEFA3	4.48684	2.13e-09
IFI27	4.41048	5.89e-07
LINC00603	4.29386	7.65e-05
DEFA1B	4.13761	2.73e-09
DEFA1	4.04121	9.12e-09
MIR4314	3.93516	0.00671676
HIST1H3H	3.90099	0.000578412
CTSG	3.8915	1.5e-05
ELANE	3.54541	5.74e-08
LOC100128086	3.12438	0.00205302
LOC101927691	2.99768	0.000709086
MMP8	2.96216	0.00127298
RHBDL1	2.88563	0.00861024
LCN2	2.7775	1.75e-06
BPI	2.77008	3.13e-08
HBZP1	2.76196	0.000160196
SERPINB10	2.71247	2.12e-05
MPO	2.67885	1.13e-07
OLFM4	2.65605	0.00256311
ELOVL3	2.60529	2.47e-05
LTF	2.60509	2.03e-08
RPL37AP5	2.58439	0.00131726
LOC105379337	2.58327	0.00398692
LINC01424	2.49042	0.00488212
SHC1P1	2.3501	0.000914251
CRISP3	2.34622	2.87e-05
LOC101926887	2.34105	0.00593182
HIST1H2AM	2.3142	0.00548549
BMS1P9	2.23295	0.00442863
CHIT1	2.18242	0.00185315
PTPRN	2.1784	0.0043505
LOC105371960	2.14798	0.00250688
RPL23P3	2.12641	0.00849141
CDC27P1	2.08221	0.00581504
MATN1	2.0771	0.00185244
CAMP	2.07686	2.71e-05
CDCA3	2.00887	0.00872117
LOC105377271	1.99004	0.00502415
CHRNE	1.97989	0.0094504
LOC105373459	1.9681	0.00279468
TRAF3IP2	1.96218	0.00112262
RNASE2	1.92172	0.00173965
LOC105374615	1.90155	0.00780945
LOC105373098	1.87869	9.48e-05
RASL11B	1.87804	0.00306355
HBZ	1.85772	1.78e-05
LOC729835	1.8469	0.00227033
MSLNL	1.82499	0.00569488
LOC105377068	1.81482	0.00132801
RPS8P8	1.74202	0.00467644
RPEL1	1.72359	0.0092685
LOC389842	1.71375	0.00085077
MED14OS	1.69393	0.00710476
VPREB3	1.65276	2.94e-05
B3GALNT1	1.6241	0.00761306
MORF4L2-AS1	1.61451	0.00472166
LOC102725022	1.61325	3.88e-05
OTOF	1.61029	0.00197687
UBA52P1	1.60195	0.00135322
CYB5R2	1.59746	0.00697712
LOC105375610	1.58398	0.00227769
LOC105377035	1.5619	0.00959104
LOC105372348	1.54906	0.00943725
PANX2	1.53092	0.00663782
CEACAM6	1.5235	0.00250866
LOC105379053	1.51532	0.00734163
PPP3CB-AS1	1.51332	0.00561548
AGRN	1.51182	0.00712282
KLHDC7B	1.48628	0.000256333
EIF4HP1	1.48299	0.00471446
LOC105370541	1.47121	0.00193582
LOC728673	1.46885	0.0044408
MPV17L2	1.46637	0.000302337
LOC100287189	1.45349	0.0041005
XAF1	1.45271	0.00213
YDJC	1.43586	0.00175132
TRIM46	1.42808	0.00363385
RPS4XP11	1.42769	0.00896975
PTTG1	1.42723	0.00253077
FBXO39	1.42149	0.00639342
FDXR	1.3901	3.93e-06
TMEM158	1.37713	0.00325096
RPS13	1.3735	0.00805698
FTLP2	1.36717	0.00273612
POLE4	1.35892	0.00524217
LOC101928592	1.32171	0.00902361
LOC105374298	1.31244	0.00502411
PRKAG2-AS1	1.30633	0.00592599
IL2RG	1.3028	0.00179389
NRBP2	1.30101	0.00946784
RPL36AP49	1.28265	0.00412809
SULT1A2	1.27462	0.00763321
ACTBP2	1.26787	0.00729532
S100A6	1.26167	0.00883335
NDUFA7	1.25941	0.000848228
LGALS3BP	1.24697	0.00128693
SCO1	1.22705	1.58e-05
C12orf73	1.22246	0.00625111
SLFN12L	1.21461	9.34e-05
HPCAL4	1.2106	0.00386213
ZNF511	1.21028	0.00495768
ZNRD1	1.20189	0.000687069
LINC00486	1.18776	0.00175115
FTL	1.18116	0.00717444
CES1	1.17703	0.00763678
HBM	1.16232	0.00607587
37135	1.14803	0.00534572
LOC105373347	1.14784	0.00295083
C6orf226	1.14607	0.00154808
TNN	1.14086	0.00432518
TMEM205	1.13635	9.17e-05
KCTD11	1.13421	0.000827147
ATP5G1	1.12949	0.00149986
PPDPF	1.11203	0.00163495
MICA	1.11001	0.000192235
CCR1	1.10954	0.00580329
FBXO2	1.10521	0.00840692
KLHDC8B	1.1048	0.00892066
PSMG1	1.10179	0.00893984
RAB11B	1.08745	0.00772348
LOC730257	1.08183	0.00227864
LOC102725228	1.07169	0.00630389
SERBP1P1	1.07125	0.000176137
SNRNP27	1.0665	0.000177192
COA6	1.05811	0.000900171
AKR1C3	1.05502	0.0016597
PLA2G7	1.05417	0.00381739
PRC1	1.04667	0.00912535
ERICH2	1.04515	0.00415243
HBQ1	1.04479	0.00996037
NTSR1	1.03822	0.00262854
CATSPER1	1.0381	0.00279926
GRAMD3	1.03448	0.000706147
ALKBH7	1.03394	0.00272115
DRAP1	1.03274	0.00991417
SIRPG	1.02986	0.00958397
MOXD1	1.02937	0.000193482
PSMG4	1.02791	0.00395802
SLC48A1	1.02537	0.00275514
PEX19	1.02448	0.000655389
SSTR3	1.01362	0.00308293
CACNB3	1.00999	0.00671355
SLC38A5	0.997397	0.00635061
EXOSC9	0.994449	1.21e-05
PNPLA4	0.988805	0.00299229
SHC1	0.988227	0.000697875
LOC644456	0.988078	0.00786391
FAM153A	0.977489	0.00144088
SNAPC2	0.952194	0.00240887
FAM153C	0.950865	0.00319437
NUDT18	0.950116	0.00512909
MOSPD3	0.946841	0.00966621
POU5F1	0.944334	0.00680989
DYNLT3	0.944242	0.00947995
BCL2L12	0.938125	0.000679268
INPP5E	0.927902	0.00574929
CCSER1	0.926145	0.000363821
SPHK1	0.922556	0.00939259
ATP5G2	0.922356	0.00243246
HCFC1R1	0.916755	0.00572608
MRFAP1L1	0.909544	0.00100565
TRIM52-AS1	0.906771	3.81e-05
MRPL43	0.902716	0.0076202
TSPAN13	0.898706	0.000744616
LOC105375447	0.892579	0.00107592
MRPL27	0.887444	0.001011
MBLAC2	0.882567	0.00721075
IFI27L2	0.880368	0.00501955
RAB13	0.879102	0.00266099
CD81	0.875229	0.00983962
MRPS17	0.871269	0.00871747
FLJ37453	0.868722	0.00386182
LOC100133669	0.860402	0.00139822
CDCA8	0.860394	0.00129376
THEM6	0.858705	0.00590958
ZNHIT1	0.851583	0.00398113
FKBP8	0.843678	0.000781952
SMIM15	0.841059	0.00785954
ATP5EP2	0.839751	0.00806265
EML2	0.839285	0.000634696
POGK	0.834032	0.00180694
PTGES2	0.83048	0.00854847
TMCO6	0.825252	0.00201377
PEX16	0.819732	0.00182647
TRIM14	0.819419	0.00433915
NONOP2	0.817947	0.00990163
HSD17B10	0.806006	0.00547824
SNAPC5	0.802973	0.000160995
FANCE	0.79753	0.00657195
CNIH1	0.788959	0.00332483
IGFBP4	0.788899	0.00812096
FXYD5	0.781086	0.00182358
HSD17B7P2	0.780624	0.00176797
ARL6IP1	0.77913	0.00156708
C9orf16	0.778371	0.00254151
C18orf21	0.773227	0.009561
APOBEC3G	0.764195	0.0012923
BATF	0.764103	0.00126862
C21orf62-AS1	0.755349	0.00147744
CBX4	0.753744	0.00525369
SVIP	0.753379	0.00173802
CCHCR1	0.734101	0.002005
CCDC25	0.730946	0.00146712
TPM3P5	0.730145	0.00867648
MRPS12	0.730108	0.00538361
NCBP2	0.72971	0.0049481
TRIP6	0.728731	0.00744741
POLR2F	0.728502	0.000792877
HAX1	0.727454	0.000905441
FBXO8	0.722615	0.00266612
ATP6V1E2	0.713408	0.000816233
FAM3A	0.706389	0.00632779
PLEKHM2	0.700368	0.00372736
ASPHD2	0.698372	0.00483833
ZNF639	0.698113	0.00201068
PEX11B	0.67788	0.00719871
STX10	0.665629	0.00829987
PPAT	0.658925	0.00664196
PRDX4	0.640379	0.0028652
MTMR7	0.636526	0.00889527
LINC00476	0.635816	0.00457151
RFC4	0.620597	0.00786514
FAM129B	0.620111	0.00732315
EML3	0.614128	0.00675238
SWSAP1	0.601025	0.00392085
CTPS1	0.598916	0.0055944
NTPCR	0.598533	0.00818597
NUSAP1	0.580015	0.00894382
GPSM2	0.578655	0.00511107
ATP6V1E1	0.570469	0.00732213
TIMM17A	0.568516	0.00635505
MSMO1	0.564782	0.00910444
MED19	0.56427	0.00373975
AGBL3	0.556342	0.0082263
RSBN1	0.546694	0.00377479
SYT11	0.53761	0.00870177
ALDH18A1	0.533496	0.00243965
PIK3R2	0.527751	0.00550897
MYLIP	0.508626	0.00465467
AK2	0.506244	0.0065836
RGS10	0.502681	0.00937967
ZCCHC10	0.502446	0.00153718
METTL22	0.470359	0.00407917
IDH3A	0.449674	0.0093509
NKAP	0.34686	0.00830039
CCNY	-0.343684	0.00852913
CEP192	-0.352864	0.00904048
AXIN1	-0.353444	0.0033522
ST3GAL1	-0.374808	0.00516637
NAA35	-0.378495	0.00628946
MTMR12	-0.382433	0.00753807
DUSP11	-0.406195	0.00411919
PDLIM5	-0.420188	0.00134905
CRADD	-0.42949	0.0082025
CNOT6L	-0.434987	0.004605
CRKL	-0.443632	0.000183219
XRCC4	-0.444623	0.00437737
SNTB2	-0.445294	0.00993629
PARVB	-0.448961	0.00486869
CTAGE5	-0.451006	0.00216341
ACTR3B	-0.452111	0.00126872
XYLT1	-0.459601	0.00664514
ABHD6	-0.472589	0.00842315
IQGAP2	-0.474838	0.00986544
KLF7	-0.492906	0.00431601
TRERF1	-0.499765	0.00821333
BCAS3	-0.502601	0.00992124
CISD2	-0.503945	0.00967073
CCDC126	-0.504682	0.00466335
SLC31A1	-0.510406	0.00231392
SYNE2	-0.512148	0.00392305
HEATR5A	-0.517881	0.00333689
NHEJ1	-0.5194	0.00786302
DCUN1D1	-0.533365	0.000968022
RP9P	-0.535408	0.00816224
LOC101928042	-0.540415	0.0096688
SMG1P5	-0.549246	0.00247573
KLF3-AS1	-0.551184	0.00885521
CALCOCO1	-0.55788	0.000872393
MPP7	-0.561433	0.00201672
ZNF487	-0.564223	0.0083929
RFWD2	-0.566568	0.00898816
HIP1	-0.572235	0.00770135
SETD4	-0.572773	0.00981326
PLAGL1	-0.576756	0.00452686
NCALD	-0.581014	0.00691858
LOC105369384	-0.581731	0.00535872
FBP1	-0.581957	0.00523344
FLVCR1	-0.593593	0.0023316
PBXIP1	-0.597236	0.00477966
EVI5	-0.599069	0.00150083
RPS6KA5	-0.611178	0.00140118
SCRN1	-0.612127	0.00152929
LOC102725082	-0.615398	0.00646607
ALS2	-0.61883	0.00841186
S100Z	-0.622486	0.00752707
LOC102724883	-0.623384	0.0036891
NDUFA10	-0.628662	0.00233255
ARMC2	-0.629207	4.87e-05
CYB561D1	-0.631722	0.00444089
NMT2	-0.649752	0.00425915
C3orf35	-0.654414	0.00799968
CYTH3	-0.663061	0.00219952
RAPGEF2	-0.665153	0.000996324
LOC105379219	-0.686815	0.00737629
LOC105370536	-0.68952	0.00913749
CAMKK1	-0.692564	0.00862126
FAM63A	-0.698483	0.00496558
PLCB1	-0.702329	0.000518545
PIK3R6	-0.707989	0.002653
SGK1	-0.709457	0.00726734
CCDC125	-0.710599	0.00091116
MYLK-AS1	-0.714508	0.00246499
CHN2	-0.717233	0.00399902
CPPED1	-0.718785	0.00825189
KIAA1683	-0.720243	0.00693478
STK38L	-0.723343	0.000204968
TVP23C-CDRT4	-0.726801	0.00412112
SPDYE18	-0.729403	0.00913271
CCDC170	-0.732705	0.00279812
SRPK2	-0.734212	0.00404503
PID1	-0.740988	0.00545995
BACE2	-0.741748	0.00867686
CLHC1	-0.741949	0.00538208
RPGR	-0.753805	0.000866173
GNAQ	-0.757012	0.00145254
LOC105378121	-0.757389	0.00116951
LOC101928517	-0.758356	0.00688189
ANKRD55	-0.759173	0.00177581
CYTH1	-0.76161	0.00919449
TOX2	-0.762347	0.00200592
PVR	-0.765329	0.00188778
IL1RAP	-0.77468	0.00828014
FAM13A-AS1	-0.784096	0.00442364
PPP1R9B	-0.786161	0.00110826
CAMK1D	-0.794423	0.00215347
LOC105377929	-0.798135	0.00532992
LOC105370681	-0.802087	0.00825493
LOC105375104	-0.802958	0.00825643
LOC100506990	-0.826183	0.000835275
EGLN1	-0.850316	0.00550258
WDR49	-0.850713	0.00217167
KCTD15	-0.864296	0.00898594
LOC101928948	-0.87107	0.00171353
ARHGEF40	-0.878409	0.00828055
RXFP2	-0.883511	0.00663051
RELL1	-0.887986	0.000235686
SLC8A1	-0.893714	0.00861356
ABCC6P1	-0.896961	0.0097804
SERPINI2	-0.911559	0.00614816
DAPK1	-0.920724	0.000113648
HSPA8P14	-0.926609	0.00677063
GNRH1	-0.927329	0.0073744
PDK4	-0.929248	0.00508266
CEACAM19	-0.934328	0.00267046
ELOVL4	-0.943011	0.00336066
SMPD3	-0.964094	0.00853597
TMCC1	-0.97985	0.000446774
TMEM164	-0.981571	0.00106331
LOC105375364	-1.00097	0.000635255
ADGRE4P	-1.00255	0.0079715
LOC105371012	-1.02175	0.00868909
PCBP3	-1.02185	0.00256545
RTN1	-1.03272	1.79e-05
LINC00996	-1.03784	0.00199016
CNTNAP3B	-1.03955	0.00365409
CNTNAP3P2	-1.04358	0.00969577
UBQLN4P1	-1.06745	0.00330082
NIPSNAP3B	-1.09448	0.00211449
ZNF683	-1.09824	0.00992834
GSTM2	-1.11394	0.00110362
CDH26	-1.12971	0.000380261
IL5RA	-1.15252	0.0049711
LOC100128288	-1.16897	0.00405978
LOC105378588	-1.18093	0.00155953
AOC3	-1.18354	0.00536458
LOC283575	-1.19018	0.00345743
CLCN2	-1.23195	0.000611643
CNTNAP3	-1.23363	0.00282273
RFX2	-1.23758	0.000223382
LOC101930090	-1.24071	0.000439002
LOC105377522	-1.24452	0.00186501
LOC105379461	-1.26671	0.000854973
LOC100996342	-1.2803	0.00510266
LOC100289279	-1.2845	0.00135992
LOC284023	-1.28756	0.00721173
LINC00612	-1.29536	0.0019702
LINC00613	-1.30281	0.00287668
LOC105374181	-1.31683	0.00827937
C6orf229	-1.33225	0.00460352
LOC101929224	-1.3441	0.00379808
NIPAL4	-1.35374	0.00267155
IL1R1	-1.35907	0.000282948
XGY2	-1.36609	0.00212272
LOC105369219	-1.39635	0.000815166
LOC100533711	-1.43362	0.00116525
DOK4	-1.43673	0.00462114
LOC102724190	-1.4498	0.0018085
CACNG6	-1.45732	0.000333682
RPL36A-HNRNPH2	-1.47209	0.00252428
A2MP1	-1.54765	0.00903644
LOC105372674	-1.54823	0.000620577
LOC105379438	-1.55761	0.00804444
GSTM1	-1.59345	0.00829396
KIAA1024L	-1.632	0.00324614
LL22NC03-75H12.2	-1.64314	0.00012827
HMGN2P14	-1.65261	0.00829089
SYNM	-1.79838	0.000942509
SUMO1P4	-1.84343	0.0049488
LOC102723768	-1.92703	0.00482068
LOC105378396	-1.9391	0.00888391
SLC45A2	-1.98575	0.0058256
LOC105374924	-2.01145	0.00380135
LOC100131303	-2.0128	0.00558128
OTX1	-2.08062	0.00332289
LOC105375513	-2.08636	0.00392382
LINC00491	-2.24536	0.00625696
HLA-DQA1	-2.38342	0.000588468
C15orf52	-2.38953	0.0039468
FAM170B-AS1	-2.41522	0.00456923
WDR45P	-2.53714	0.00649078
LINC00977	-2.58851	0.00574395
LOC101928602	-2.61197	0.00771477
LOC102724279	-2.69129	0.0011455
RPS21P3	-2.73668	0.000212218
LOC105369639	-2.77748	0.00926589
LOC105374267	-2.886	0.00841526
RBM22P2	-2.93879	0.00218068
CYSLTR2	-2.94222	0.00590786
LOC105376113	-3.00709	0.00633513
LOC388942	-3.10025	0.00915754
LOC105370360	-3.16237	0.00749919
LOC105375588	-3.17895	0.0075426
LOC105377886	-3.18783	0.00100527
LOC105373423	-3.18943	0.00280669
LOC105374413	-3.198	0.000669658
LOC105376731	-3.2693	0.00115833
ADRA2A	-3.34547	0.0037642
HLA-DRB5	-3.61365	0.0024551
FAM74A7	-3.67662	0.00287141
LOC105373998	-3.68385	0.00308171
MIR3975	-3.94272	0.00200527
RPS27P25	-3.97452	5.46e-05
DUSP21	-5.95991	0.00052718
MIR4771-1	-12.0685	1.1e-05
LOC105375951	-14.6579	0.00118783
ARC	-16.1765	0.000565801
RNA5SP40	-16.2013	1.91e-06
ATP5A1P7	-16.6015	1.26e-26
LOC102724337	-20.4766	3.3e-26
LOC101929034	-23.068	3.3e-07
LOC105379264	-25.5418	2.18e-06
LOC100288503	-27.4275	0.000608257
LOC105373346	-28.8259	0.000216631
LOC105374223	-29.1676	9.08e-13
LOC400627	-29.7989	1.31e-07
HAND1	-29.8998	3.94e-37
LINC01474	-29.9921	0.000177836
ATP5A1P10	-29.9995	3.52e-51
HLFP1	-30	4.61e-18
RPL31P34	-30	8.23e-08

## Sheet: IFN vs Other PedRheum
Gene Name	log2 Fold Change	P Value
LOC285706	8.13243	0.00900204
IFI27	4.48915	4.45e-09
LOC105371740	4.15192	0.000197715
CCL2	3.81987	1.43e-05
RPS10P12	3.49362	0.00307035
LOC100128086	3.46022	0.00033292
HBZP1	3.37963	4.43e-06
C2orf82	3.28585	0.000317244
DNAJC9-AS1	3.12256	0.00260904
ADCYAP1R1	3.08768	0.000524343
LOC105378377	3.07534	0.00799691
LINC00603	3.02268	0.00822659
LINC00239	3.00641	0.00363824
LOC100288560	2.91716	0.00369652
LOC105374353	2.81744	0.00135348
LOC101927375	2.78608	0.00515989
LOC105372568	2.77564	0.00144359
PLK2	2.76926	0.00637094
LOC101927691	2.64627	0.000757999
LOC101926887	2.64549	0.000414733
LOC440386	2.63909	0.00621638
LOC285804	2.63288	0.00226997
AFM	2.59988	0.00498518
CDCA3	2.59102	0.004295
LOC102724344	2.52821	0.00296184
LOC105379514	2.50486	0.00272968
LOC105374615	2.37235	0.00198739
CYB5R2	2.34338	0.00344547
SNRPCP11	2.32712	0.00286054
LSM3P3	2.3213	0.00204268
HMGN3-AS1	2.31204	0.00342347
RPL23P3	2.29891	6.36e-05
CTSG	2.29221	0.00911093
LOC105373159	2.28087	0.00517976
LOC105372734	2.27876	0.00552739
LOC105377245	2.27087	0.00253603
IFI44L	2.27064	0.000552914
LOC100101483	2.24494	0.00534212
HSF4	2.22	0.00340746
LOC221122	2.21311	0.00679515
LOC102724354	2.19249	0.00771384
TRL-TAG2-1	2.17606	0.00766889
CRYBB3	2.17427	0.00787545
NRIR	2.17219	3.65e-06
HBZ	2.16001	8.75e-09
MORF4L2-AS1	2.14024	0.000706649
SIGLEC1	2.12507	0.00217066
DYDC1	2.11216	0.000859791
OPALIN	2.09221	0.000609419
LOC105375279	2.06295	0.00588353
LOC105372352	2.04852	0.00481178
SRSF10P1	2.04459	0.000368103
LOC105371770	2.04235	0.00967302
OR14A16	2.03756	0.00279066
TRI-AAT2-1	2.02904	0.00748738
B3GALNT1	2.02414	0.0051663
LOC105378815	1.97904	0.00678911
GCSAM	1.94682	0.00485958
LOC105375610	1.94525	0.000704704
LOC105373467	1.90188	0.00596426
SERTAD4	1.87292	0.00876824
LOC100130701	1.84483	0.00390694
GABRA6	1.80595	0.00509287
LOC105371479	1.79033	0.00174167
OTOF	1.77815	1.17e-05
LOC653588	1.73047	0.00578052
LOC105377271	1.71991	0.00168528
USP18	1.70734	0.00221608
IFI44	1.69389	0.00172525
HPCAL4	1.67698	2.27e-06
LINC01054	1.63853	0.00223439
LOC105372450	1.63586	0.00611953
LINC00487	1.61316	0.00466487
HBM	1.58914	8.32e-06
HBA1	1.57397	0.00171012
NLRP10	1.55576	0.00297185
RUNDC3A	1.54876	8.71e-08
KLHDC7B	1.54853	1.52e-06
FBXO39	1.53964	0.00113828
LOC149684	1.53183	0.00578879
HBA2	1.52288	0.000793037
LOC105375733	1.52161	0.00250405
DDX11L9	1.5187	0.00459111
LOC105376187	1.50843	0.00515149
LOC105373701	1.50008	0.00301243
LOC102723786	1.49627	3.63e-05
HMGN2P6	1.48474	0.00547131
FRG2C	1.47999	0.00176051
TMIGD1	1.47544	0.00332714
SNRPCP9	1.47335	0.00201952
LOC102725022	1.47162	5.02e-07
HESX1	1.46211	1.01e-05
IFIT3	1.45919	0.00598161
LOC105379053	1.45259	0.00206396
DDX11L1	1.45062	0.00421202
SPTA1	1.42381	0.000629045
LOC105374397	1.41457	0.000371475
LOC105375170	1.41174	0.00973666
XAF1	1.40508	0.000201216
C2orf40	1.3929	0.000202108
TRIM46	1.38526	0.00293183
LOC105371286	1.37666	0.00576296
LOC100133669	1.34047	1.27e-07
LOC105376217	1.33959	0.00662788
OAS2	1.33756	0.000835862
MKI67	1.33559	0.000102698
UBA52P1	1.3224	0.00454723
SKA1	1.31542	0.00195998
LOC105375960	1.31182	0.000192857
LOC100505478	1.31033	0.000475389
LOC101929006	1.30996	0.00465794
LOC105374699	1.30946	0.000748347
LOC105371244	1.30505	0.00960895
OAS1	1.28156	0.00272779
LOC105378320	1.27374	0.00753567
MX1	1.2623	0.0085256
DSP	1.25795	0.00134572
LINC00309	1.24536	0.0019097
LOC105377022	1.24384	0.00828737
LOC102477328	1.24332	0.00102893
API5P1	1.22602	0.00216464
PSMG1	1.22527	0.00385182
TRAM2-AS1	1.18401	0.00547213
LINC01590	1.18397	0.00490437
HERC6	1.18195	0.000164213
ANKRD20A9P	1.17808	0.00452968
GTPBP2	1.17416	0.000451447
FALEC	1.17267	0.00373461
SMIM24	1.17133	0.000533941
MOXD1	1.16426	1.99e-13
PTPN20CP	1.1613	0.0026659
LGALS3BP	1.15161	0.000226218
DDX60	1.14997	6.17e-05
ABCC9	1.13812	0.00898497
FBXO2	1.13699	0.000414209
TRPC3	1.13449	0.00310897
TUBBP2	1.11189	0.0073131
LOC105376705	1.10756	0.00126097
FNDC8	1.10705	9.11e-05
CENPF	1.10351	2.47e-08
LOC105373098	1.09984	0.00248381
LINC00428	1.09395	0.00192877
MAT2A	1.08962	0.0071328
LOC102724737	1.08195	0.0090763
EPSTI1	1.07679	0.00645175
FKBP8	1.06685	3.62e-05
LOC105378841	1.06501	9.1e-06
INPP5E	1.06039	0.000515035
CRHR2	1.05482	0.00550057
LAMP3	1.05394	0.00292082
GINS3	1.04135	0.000478153
ALDH6A1	1.03337	0.00295613
GNRHR	1.03309	0.00429476
SLC38A5	1.03227	0.000178381
CCNE1	1.02032	0.00416552
NCAPH	1.01505	0.000240366
CDK18	0.997933	0.000816489
LOC100506178	0.997733	0.00105885
LOC101927469	0.986853	0.00283589
PAK6	0.983851	0.00107808
GEN1	0.982073	0.000966564
KLHL14	0.978082	8.22e-06
MYL4	0.976638	0.000566685
DUXAP10	0.96761	0.00402847
VPREB3	0.962163	0.000169583
SLBP	0.959819	0.00300155
LOC441259	0.956078	0.00476884
GSTCD	0.947901	6.53e-05
LOC105376065	0.936543	0.000110859
TLR7	0.929746	0.00181518
LOC728554	0.928431	0.00170378
HBQ1	0.926686	0.00401481
CCSER1	0.92347	9.62e-06
LOC101929308	0.9224	0.00553943
SLFN13	0.921454	0.00284742
ZNF19	0.905457	0.00143132
AK1	0.891186	0.000276516
SSTR3	0.888856	0.000366709
NONOP2	0.887597	0.0016265
PARP12	0.887458	1.15e-05
LOC105377134	0.881773	4.33e-05
SNX22	0.878708	0.000509191
GPR161	0.871595	0.00190684
ZFAND1	0.86902	0.00247955
LOC105369694	0.866319	0.00975809
SCG5	0.859411	0.00675174
TESC	0.857185	0.000853378
TSPYL2	0.852883	3.4e-05
RFX3-AS1	0.835349	0.00342971
LOC105369904	0.835025	0.00208812
LOC399815	0.829917	0.00336849
HMBS	0.827418	0.00100989
EIF2AK2	0.81859	0.00533682
LOC100294145	0.815118	0.000348506
FAM153B	0.812585	0.00383869
DMTN	0.812198	0.00959642
MTERF3	0.809646	0.00540607
MT2P1	0.808323	0.00769539
FRMD3	0.799075	3.87e-05
SH3RF2	0.798894	0.00743447
CD38	0.798677	3.12e-05
NEXN	0.796743	3.94e-06
LOC105373730	0.792425	0.00104678
LOC101929322	0.790893	0.00160386
CCDC15	0.785825	0.00092659
SHC1	0.782696	0.00711408
MRPS7	0.781479	0.000105742
DDX12P	0.774658	0.00309016
SUDS3P1	0.773913	0.00288726
LOC102723458	0.770986	0.00942614
AXIN2	0.770634	0.00958214
AKR1C3	0.765203	0.0076088
EMP3	0.763499	0.00362058
FBXO8	0.76213	0.00263012
ALDH1L2	0.761187	0.00914433
LGALS9	0.758917	0.00381647
FAM153A	0.753028	0.000723182
CTPS1	0.750139	9.07e-06
FANCL	0.744271	0.00184155
RRP9	0.739941	0.00574945
MIS18A	0.737484	0.00238294
SLFN12L	0.73611	0.000324494
CXorf65	0.73007	0.00498225
RAB23	0.728553	0.00130852
ACO1	0.720471	0.00111481
LOC101929294	0.720153	0.0079965
MRTO4	0.71828	9.43e-05
ZNF684	0.716574	0.00317182
TRIP6	0.714804	0.00969443
TMED6	0.708666	0.00306035
SPAG6	0.708528	0.00988937
MBLAC2	0.70822	0.00182063
PLRG1	0.70722	0.00384921
AR	0.70531	0.00850532
PLA2G4C	0.705306	0.00524873
LOC105374650	0.703889	0.00288379
LOC374443	0.702722	0.00554431
PCGF5	0.702408	0.00014128
LOC105374875	0.700501	0.00718444
TMC5	0.6998	0.00133522
MICU3	0.696422	0.00795791
LOC105369890	0.696399	0.00260593
PPDPF	0.695343	0.000180736
NKAPP1	0.694899	0.00889051
MCM8	0.693721	0.00121187
SRPR	0.68538	0.00273825
POU2AF1	0.678053	0.00274233
WEE1	0.677569	0.00477495
PIK3R2	0.6748	0.000229196
YBX1	0.674301	0.00959882
LOC105376102	0.669002	0.00928206
ZNF639	0.668136	0.00117306
CHEK1	0.665747	0.00232681
OR52N4	0.663502	0.0040519
PPAT	0.662961	0.00249991
A2ML1	0.657724	0.00954611
EXOSC9	0.655348	0.00349232
BCL2L14	0.654176	0.00862579
PHOSPHO1	0.653637	0.00331638
RFC4	0.651144	0.00190975
CPED1	0.647522	0.00189769
ZNF92	0.643286	0.000441153
VWA9	0.641429	0.00158258
LOC102724745	0.640772	0.003798
PHYH	0.635244	0.00603089
DHX16	0.635155	0.00465425
ATP6AP1L	0.634657	0.00243839
SCAMP1-AS1	0.634303	0.00288616
LOC105371923	0.632242	0.00809606
ELK4	0.62981	0.00125587
NIFK	0.623915	0.00719492
C1orf109	0.623382	0.00808561
FAM46A	0.620458	0.00015903
AGBL3	0.61836	0.000513048
CCDC152	0.612722	0.00505611
LOC105379263	0.610054	0.00519394
ACTR8	0.608433	0.00254701
MRPL43	0.60821	0.00842872
SBK1	0.606733	0.00016198
SEC24C	0.604426	9.28e-05
DENND5B	0.602762	5.94e-05
CASC21	0.601954	0.00458234
SBDS	0.60094	0.00387501
ZBTB24	0.599949	0.00404556
CLCN6	0.596753	0.00058367
PTCH1	0.596578	0.00571142
ACAD9	0.596381	0.00358912
CCDC181	0.595091	0.00760923
FCGBP	0.594918	0.00752581
TADA1	0.59185	0.00245246
ZNF496	0.591134	0.00575087
LOC102725044	0.590358	0.00900762
BANK1	0.590072	0.00419162
LOC105373785	0.588582	0.00498569
RNASEH2A	0.587769	0.0037064
DPH6	0.586479	8.51e-05
COL19A1	0.583171	0.00612708
IRF3	0.582307	0.00034154
KHDRBS2	0.581691	0.00456335
PAX5	0.581311	0.00521825
MICA	0.58075	0.00561856
PRDX4	0.578458	0.00286502
LIPT1	0.57844	0.00421199
DPCD	0.578405	0.00106862
NOC3L	0.576554	0.000151472
RNASEH2B	0.576361	0.000964369
HERC2P3	0.572728	5.46e-05
ITFG3	0.572289	0.000196132
MTMR7	0.571905	0.00372227
SP140	0.571847	0.00398869
APOBEC3G	0.571653	0.00360198
MIR31HG	0.57114	0.00471268
SLC39A8	0.563158	0.00324868
SLC15A2	0.563106	0.000420453
LOC145783	0.562078	0.00395469
ASCC2	0.561294	0.000489113
INO80C	0.561202	0.00276355
GDF11	0.559278	0.0043143
RPE	0.559046	0.0024367
TTF2	0.557221	0.000321903
NPIPB15	0.554214	0.00659782
FAM129C	0.551011	0.00699383
ALDH18A1	0.550815	0.000857656
LOC101928096	0.550268	0.00140776
NUSAP1	0.548839	0.00818219
BCL2	0.548438	0.00121985
ERCC6	0.548346	0.00625185
BIRC3	0.542203	1.26e-05
NCKAP1	0.53968	0.0080069
RASGRP3	0.538411	0.000538573
SAV1	0.533283	0.000608463
SLC41A1	0.530205	0.00719335
ESF1	0.527825	0.000593585
TAF4	0.526049	0.00324622
MIS12	0.524617	0.00144898
MYO1E	0.524296	0.00031959
TRMT6	0.517797	0.00827387
SEH1L	0.515321	0.000185438
FAM19A1	0.514575	0.00919772
LINC00342	0.512982	0.00613314
DVL2	0.51114	0.00564577
PLA2G15	0.510793	0.00570864
SFT2D2	0.509851	0.00345226
BRCA2	0.508316	0.00479794
LOC154761	0.507662	0.00975612
RAB27B	0.495302	0.00911071
ECT2L	0.492727	0.00234451
IFNLR1	0.492223	0.000618323
MRPL27	0.491215	0.00575163
MKRN2	0.490858	0.00541638
EHD4	0.4891	0.00454788
TRIM14	0.488992	0.00517695
MCEE	0.488543	0.0052238
WBSCR16	0.488298	0.000948266
MALSU1	0.486332	0.00332179
METTL4	0.486015	0.00676635
ITPR1	0.483891	0.000352515
NKRF	0.483127	0.00986613
KNOP1	0.481657	0.0012989
ANKRD40	0.479853	0.00814395
LOC101060038	0.479164	0.00756012
LOC105376532	0.477812	0.00452179
SESTD1	0.475532	0.00886136
PEPD	0.474862	0.00423219
SLFN5	0.474457	0.00183986
CRTAM	0.4739	0.00679142
OIP5	0.473285	0.00807546
IGFBP7	0.469329	0.00190983
GRAMD4	0.466915	0.00111644
ANKRD36B	0.465802	0.00467651
PTPRK	0.461888	0.00224361
TMA16	0.461436	0.00610618
LOC105373216	0.460993	0.00232743
GCFC2	0.460297	0.000809579
MTAP	0.460229	0.000442371
SNAPC5	0.46018	0.00605057
ZNF563	0.457374	0.00578882
ABCB7	0.456705	0.00183826
TARBP1	0.454466	0.00516609
CERKL	0.45071	0.00294529
TPGS2	0.449538	0.00350285
GGA2	0.446127	0.00012959
ZBTB5	0.444891	0.00308211
RGS5	0.443778	0.00238382
FANCM	0.443656	0.00170744
LOC101929356	0.440929	0.0055874
ANKRD46	0.440185	0.00775477
APPL1	0.439967	0.00360648
FAM69A	0.436407	0.00431851
INPP5K	0.436156	0.00485834
PRKCQ-AS1	0.434936	0.0081117
ABCE1	0.433974	0.00860197
TACR1	0.432998	0.0074603
LOC105372733	0.432728	0.00137251
ACAT1	0.430417	0.0065902
HOMER2	0.427496	0.00329223
SETBP1	0.426215	0.00435275
CDYL	0.425892	7.1e-05
ANKRD36	0.418195	0.00433034
ARHGAP17	0.417583	0.00355709
ATP8B1	0.417314	0.00342515
LOC105369477	0.414993	0.00650598
MNAT1	0.4143	0.00430153
PCGF6	0.412436	0.00514607
SNTB1	0.410749	0.00324124
CASP10	0.410493	0.00617713
TNK2	0.408972	0.00308234
SRFBP1	0.40827	0.00142155
SWAP70	0.40822	0.0057581
SREK1IP1	0.408138	0.00866325
SYNCRIP	0.407825	0.00550047
TCF4	0.404666	0.00850462
ZNF675	0.403534	0.0084793
IARS	0.401558	0.00171349
PNO1	0.399772	0.00149755
MICAL3	0.398717	0.00292735
NRL	0.397688	0.00693345
LOC105377632	0.396127	0.00609991
PIK3C2B	0.393474	0.00714842
IKZF3	0.39316	0.00184258
NARS2	0.392376	0.00144672
PRPSAP2	0.391293	0.00394716
NPRL3	0.386626	0.00539326
NIPSNAP1	0.384524	0.000829691
NUP160	0.384026	0.00108739
TBC1D32	0.383162	0.000631018
MGMT	0.382654	0.00761918
ATAD2	0.379929	0.000748235
AGK	0.37946	0.0038892
ZNHIT6	0.379161	0.00121477
AMFR	0.374644	0.00192228
LOC202181	0.369751	0.00442751
MTHFD1	0.366569	0.00620838
USP24	0.363824	0.000967351
NKAP	0.361771	0.00481897
SP4	0.358191	0.00456342
NUCKS1	0.356109	0.00396184
PPA2	0.353699	0.000176385
POLH	0.352466	0.0013097
CMC1	0.352277	0.00408812
PHF14	0.34734	0.00538474
LARP4	0.34578	0.000723493
MAN1A2	0.34283	0.00329801
SNX25	0.342437	0.00765388
TIA1	0.341552	0.00312759
GANC	0.340008	0.00180751
PKD2	0.339756	0.000627212
ARHGAP18	0.339147	0.0098662
DNAH11	0.338028	0.00612995
NUMA1	0.336647	0.000435776
UPF3A	0.336633	0.00614713
PTPN7	0.335798	0.00782003
SKA2	0.332741	0.00416575
C2orf43	0.331024	0.00634691
HSD17B4	0.330008	0.00565924
RANBP10	0.329903	0.0070292
GPR89A	0.328929	0.00445521
TRIM44	0.322718	0.00337436
RFWD3	0.319558	0.00828264
FARP2	0.314473	0.00211109
VEZT	0.313328	0.00820819
NUDCD3	0.30878	0.00614698
DNAJC13	0.307713	0.00348741
USP16	0.307654	0.00421624
METTL15	0.307318	0.00297234
DDX52	0.304106	0.00422998
LARP1B	0.30325	0.00523557
XPO4	0.299691	0.00819543
N4BP2L1	0.298502	0.00921864
CCDC18	0.296537	0.00616915
DLG1	0.293374	0.00480037
RALA	0.292459	0.00483974
IBTK	0.291182	0.000496505
PPAP2A	0.285303	0.00528232
RAB3IP	0.283367	0.00725877
NAA25	0.283199	0.00882985
ATG5	0.277545	0.0045352
SCAF4	0.276734	0.00859267
SUPT16H	0.274248	0.00418441
LOC100131564	0.274092	0.00857255
TMEM116	0.265362	0.00849583
TNRC6A	0.257622	0.00925315
CUL5	0.255616	0.000424108
SIL1	0.252473	0.00335044
INO80	0.249819	0.00343916
MAPKAP1	0.178015	0.0060909
SMARCA2	-0.192768	0.00323518
SH3KBP1	-0.207639	0.00555738
CCNY	-0.223139	0.00389008
WIPF1	-0.229661	0.00893143
SETD5	-0.239517	0.00305292
ST3GAL1	-0.251634	0.00676703
AKAP10	-0.261923	0.00274556
MAPK1	-0.265573	0.00833826
PIK3CB	-0.280531	0.00922553
TGFBR2	-0.285669	0.00929857
STX6	-0.291643	0.00180762
LRRFIP1	-0.293294	0.00137854
ATP6V1A	-0.294806	0.00806657
MBP	-0.298966	0.000142681
AMD1	-0.300961	0.00589776
TYK2	-0.3023	0.002421
ARMC2	-0.302786	0.0091217
MAK	-0.304419	0.00475697
WDR48	-0.305181	0.00439501
CSGALNACT2	-0.305647	0.0063487
GGNBP2	-0.309428	0.00710559
PIK3CD	-0.309764	0.00528727
FOXO3	-0.312461	0.0033295
TAX1BP1	-0.31247	0.00413374
NEGR1	-0.315274	0.00177467
RAB35	-0.32139	0.0033072
ZNF710	-0.322844	0.00969449
PAFAH1B2	-0.323966	0.00905372
SH2D3C	-0.324637	0.00238715
PREX1	-0.325746	0.00623445
TBL1X	-0.326266	0.00422892
FAM65B	-0.326638	0.00510092
DNAJC3	-0.332778	0.00553513
ELOVL5	-0.333128	0.000792548
LRTOMT	-0.333447	0.00763779
PITPNA	-0.333998	0.00756365
CREBBP	-0.3354	0.00321446
SNX27	-0.336474	0.00787238
HEATR5A	-0.344119	0.00188995
CTAGE5	-0.344454	0.00661447
PSTPIP1	-0.34521	0.00508663
POLN	-0.345719	0.0068237
GIT2	-0.349511	0.000355862
SYK	-0.350397	0.00499641
RPA2	-0.350783	0.00214069
SAMD4B	-0.351273	0.00447937
LAPTM5	-0.353918	0.00778223
C9orf156	-0.356261	0.00765849
RYBP	-0.366751	0.00141456
TCP11L2	-0.367757	0.00769621
CAMK1D	-0.372611	0.00701777
CCRN4L	-0.373316	0.00611475
LOC100996255	-0.375044	0.00632785
RPS6KA5	-0.378161	0.00372463
FRMD8	-0.380141	0.00442561
SULF2	-0.382006	0.0095145
PECAM1	-0.382586	0.000444669
LDHAL6A	-0.382729	0.00502113
ZNF333	-0.386099	0.00530176
ZNF106	-0.388284	0.00474905
OTUD5	-0.388652	0.00343177
SMG1P5	-0.390969	0.0047656
DEF8	-0.395285	0.00990049
NACC2	-0.397386	0.00147643
SERAC1	-0.397593	0.00372513
RPGRIP1	-0.40122	0.00873099
ZNF746	-0.402501	0.00958167
KAT6A	-0.403256	0.00092588
IQGAP1	-0.403369	0.00131023
NUP98	-0.404413	0.00753806
TTLL4	-0.408393	0.00521032
SLCO3A1	-0.409963	0.000263785
ADAP1	-0.410235	0.000583225
TMCC1	-0.410502	0.00653446
SSH2	-0.411854	0.0030483
MCC	-0.412272	0.00644747
SPOPL	-0.412395	0.000872246
HCLS1	-0.41256	0.00251609
ABHD2	-0.413829	0.000978008
TMEM184B	-0.414687	0.00325733
NRXN3	-0.41667	0.009007
THEMIS2	-0.417646	0.00396532
HIP1	-0.423462	0.00886565
LOC146880	-0.425068	0.0025511
HSPBAP1	-0.427507	0.00339996
RPS6KA1	-0.433473	0.00996819
GDE1	-0.433491	0.00420729
ST3GAL2	-0.434382	0.00824646
ARHGEF4	-0.435278	0.00432406
KIAA0232	-0.436155	0.000370162
ERLIN1	-0.436265	0.00996503
MAP3K3	-0.436477	0.000328578
COQ2	-0.43906	0.00161111
PICALM	-0.439728	0.00142959
BCORL1	-0.442774	0.00633582
USP32	-0.444683	0.00765295
RELL1	-0.444916	0.00118165
NHSL2	-0.445462	0.00470839
LOC105375094	-0.448403	0.00140663
RBPJ	-0.449712	0.00614257
PPP4R1	-0.449813	0.00219744
CHST15	-0.451451	0.00452857
AGO4	-0.453393	0.00685627
MICAL2	-0.453473	0.0036635
GBE1	-0.455925	0.000593469
FAM49A	-0.456047	3.54e-05
ARMC7	-0.456213	0.00361059
RALGAPA2	-0.456382	0.00374886
ARHGAP9	-0.457087	0.00442439
TMEM71	-0.45863	0.00148976
EEPD1	-0.459103	0.000401863
RNASET2	-0.459234	0.0010448
HIPK3	-0.460372	0.00572235
TOPORS	-0.460846	0.000122057
RFWD2	-0.463058	0.00114391
DIRC2	-0.463255	0.00632636
ORAI2	-0.463828	0.00587755
SPTB	-0.463833	0.00803275
LATS2	-0.464302	0.00995703
DCUN1D1	-0.464373	0.000189052
PDZD8	-0.466985	0.000994997
CPPED1	-0.468	0.000124698
TNFRSF1B	-0.471214	0.00425473
CASC1	-0.473186	0.00393277
CSF2RA	-0.473663	0.00846202
ELL	-0.473846	0.000344137
MICALCL	-0.474834	0.00479643
MPP7	-0.475505	2.13e-05
ELF2	-0.477209	0.003867
KCNH1	-0.479591	0.00847034
SUSD6	-0.479733	6.88e-05
STK38L	-0.481373	0.000656599
FAM184A	-0.482323	0.00123013
PILRA	-0.485398	0.000465501
RILPL2	-0.48627	0.000522123
OAZ2	-0.486426	0.00382629
SELPLG	-0.486987	0.00309703
ZNF713	-0.487174	0.00530109
KDM4B	-0.487674	7.44e-06
SPATA6	-0.488537	0.00307013
PHF21A	-0.490377	0.00342886
TNFRSF1A	-0.493009	0.00634523
FHL3	-0.493253	0.00982191
ADGRE5	-0.494022	3.49e-06
TBC1D14	-0.496613	0.00595119
NPL	-0.497709	0.00568379
IGF1R	-0.498038	0.00231993
FCGRT	-0.498836	0.00695334
FBP1	-0.49988	0.00190858
ADAM17	-0.501654	0.00472843
ABHD5	-0.50317	0.00955436
SNHG22	-0.503886	0.00771994
ERGIC1	-0.505853	0.000705505
PLAGL1	-0.506468	0.000606908
TRIM8	-0.507526	0.0024904
LRRC6	-0.50968	0.0058318
SPATA1	-0.509967	0.00467477
HAL	-0.510304	0.00469582
TMCC3	-0.511192	0.00775128
LMTK2	-0.512778	0.00227444
DHX34	-0.517668	0.00650857
RARA	-0.518755	0.00356981
MCTP1	-0.518965	0.0058923
LOC339874	-0.519442	0.00513799
PACSIN2	-0.519951	0.000401848
SETD4	-0.520876	0.0067504
INPPL1	-0.521168	0.00916073
DOCK5	-0.522256	0.00107572
AOAH	-0.522925	1.43e-05
UNC119	-0.523868	0.00851613
TIMP2	-0.526588	0.008195
CCDC126	-0.527333	0.00293655
LOC105378120	-0.527803	0.00722863
SH3RF3	-0.52886	0.00782981
NRG1	-0.528996	0.000326312
LINGO3	-0.529677	0.000825621
CYB561D1	-0.531395	0.000345752
NAB1	-0.534764	0.000706213
RTN3	-0.534825	0.0033057
TKT	-0.535347	0.00374052
ECE1	-0.535552	0.00496214
CDH23	-0.538533	0.00104182
KLF7	-0.538726	2.52e-05
C3orf62	-0.541817	0.00145617
CFP	-0.541883	0.00210456
SYCP2	-0.542694	0.00772323
TBXAS1	-0.543054	3.62e-05
NUP50	-0.54309	0.000108103
TAGLN2	-0.543697	0.00865481
PTAFR	-0.543966	0.000749653
FHOD1	-0.544646	0.00196235
EFCAB2	-0.548143	0.00967854
PLXNC1	-0.549216	0.00455961
AGTPBP1	-0.549987	0.000502342
SIRPD	-0.552048	0.00889769
PPM1F	-0.553676	0.000201089
SORL1	-0.554438	0.000469465
ALKBH4	-0.555311	0.000972074
FAM212B	-0.555889	0.000378497
PCYT1A	-0.55593	0.00224772
RAB11FIP1	-0.55898	7.8e-07
ATG9A	-0.559222	0.00241382
PRCP	-0.560449	0.000943454
ANXA9	-0.561723	0.009147
RTN1	-0.561759	0.00772668
ADGRA3	-0.562649	0.00765004
MAP2K4	-0.562705	6.35e-05
CMTM6	-0.563395	0.00618516
AGPAT9	-0.563476	0.00587874
NINJ2	-0.564392	0.00281549
TNFAIP1	-0.564414	0.00161148
NEDD4	-0.564493	0.00259176
ZFYVE16	-0.56791	0.000468183
TBC1D8	-0.568739	0.0077961
CYTH3	-0.569976	0.000910881
NR6A1	-0.570009	0.000585805
PXN	-0.570393	0.000851477
ULK1	-0.570826	0.000173871
FAM126B	-0.572652	0.00962003
KCTD21	-0.572706	0.00998954
PBXIP1	-0.574339	0.00331023
PPP1R12C	-0.57477	0.00104923
GDPD3	-0.574806	0.00488818
LOC105378923	-0.576923	0.00402326
CCDC125	-0.576928	0.00102046
RILPL1	-0.577757	0.00212209
C17orf62	-0.57841	0.00933683
CCDC170	-0.581321	0.000631942
LOC339192	-0.581661	0.00902842
PLEKHG3	-0.58264	0.00194536
RASSF2	-0.583317	0.000119734
MBOAT7	-0.583581	0.00507549
ARHGAP26	-0.583921	0.000409053
SH2B2	-0.584879	0.00624673
CALCOCO1	-0.585092	0.00013466
MAPK3	-0.58586	0.0086301
ZDHHC18	-0.586049	0.00333613
GLI3	-0.586087	0.00650693
CPTP	-0.586639	0.00496341
ABHD4	-0.58702	0.00688904
RAPGEF2	-0.589661	1.54e-05
MYL6	-0.592763	0.000937651
GNAQ	-0.593717	0.000816373
NDUFA10	-0.593839	2.9e-05
AGPAT2	-0.593976	0.00646136
ZNF316	-0.594196	0.000120391
PPM1H	-0.594983	0.00692237
RAB3D	-0.598722	0.00107609
NRXN1	-0.599289	0.00222403
LOC105371160	-0.601517	0.00126808
TNFRSF8	-0.602043	0.00167236
PACRG	-0.602358	0.000594981
ZNF699	-0.602446	0.00275157
SKIV2L	-0.604067	0.00869942
MAML3	-0.604786	0.00546014
LOC105376908	-0.604838	0.00687715
TMEM8A	-0.60511	0.00246521
GNAI2	-0.605493	0.0062581
ASGR2	-0.605972	0.00933475
GRAMD1A	-0.606889	0.000749343
KIAA0226L	-0.607018	0.0014252
LILRA2	-0.607547	0.00834909
ZNF467	-0.607938	0.00169184
LITAF	-0.612446	0.00206779
IVNS1ABP	-0.615094	0.00894384
TIPARP	-0.616379	0.000954786
TLE3	-0.616389	0.00203681
SDC2	-0.617262	0.0077361
LOC101928573	-0.620107	0.00732776
LINC00862	-0.621256	0.00669292
SMPDL3B	-0.623004	0.00573611
S1PR4	-0.625614	0.00231729
NARF	-0.625961	0.00507267
LOC100132891	-0.626997	0.00320593
POPDC2	-0.627481	0.00718435
RNF24	-0.627913	0.00788079
TLR1	-0.629186	0.00939673
VASP	-0.62921	0.00120989
MXD3	-0.63024	0.00524053
AFAP1	-0.630783	0.00442893
CORIN	-0.631593	0.00437957
C19orf38	-0.631635	0.00112668
KLHL21	-0.632241	0.00185585
VPS9D1	-0.632302	0.00790386
IGSF11	-0.634123	0.00216547
USP35	-0.635111	0.00750699
ZAK	-0.63554	0.00129855
TSPO	-0.636235	0.00799435
AGTRAP	-0.638102	0.00713784
LOC105376637	-0.639135	0.00375838
KIF1B	-0.639342	0.00458138
IL4R	-0.640974	0.00316566
PLAUR	-0.641303	0.00141027
LOC100420851	-0.642789	0.00769541
HSDL2	-0.644298	5.67e-05
SLC46A2	-0.644454	0.000760075
MCTP2	-0.644673	0.00483544
SLC24A3	-0.64479	0.00742956
CSF3R	-0.64762	0.00388794
ADGRE3	-0.648122	0.000328667
ARID5A	-0.648775	0.000879229
LINC00957	-0.649192	0.000175577
LOC105378634	-0.649439	0.00552975
OR6C70	-0.652091	0.00381861
KDM6B	-0.652649	0.00810717
SLC43A2	-0.653119	5.14e-06
ZSWIM8	-0.65344	1.51e-05
B9D2	-0.653621	0.000716537
CPQ	-0.653868	0.000225436
ADGRE2	-0.654239	0.0026263
CREB5	-0.65549	0.0016283
RNF149	-0.656247	0.000403398
MYH11	-0.656252	1.94e-05
PFKFB4	-0.656294	0.00129865
CXCR1	-0.658967	0.00891067
BMF	-0.660482	0.00279437
SEC61A2	-0.66262	0.00056413
LOC101927506	-0.663342	0.00576956
GNAT2	-0.663959	0.0010599
ATG16L2	-0.664356	0.000560128
FCHO2	-0.665322	0.000765205
IFRD1	-0.665628	0.00226214
ZKSCAN7	-0.665682	0.00393099
LINC00877	-0.665788	0.00015243
NATD1	-0.666124	0.00508303
LOC102724530	-0.666611	0.00489378
CHPF2	-0.667503	0.0030812
NFAM1	-0.668494	0.000105875
PBX2	-0.669509	0.00081323
DAPK2	-0.670322	0.000966021
F11R	-0.671152	0.000903022
AGMO	-0.672378	0.00615661
SLC8A1	-0.672826	0.00441719
LOC105378331	-0.67669	0.00112199
TNFRSF9	-0.676996	0.00890559
XYLB	-0.67737	0.000332956
TSPAN9	-0.677677	0.000832777
AMICA1	-0.678118	0.000501891
ITGA9-AS1	-0.678336	0.00962841
SGK1	-0.678816	0.00149339
TMEM120A	-0.679195	0.00451858
DOK5	-0.679206	0.00714716
GLT1D1	-0.681439	0.00165458
SIRPB2	-0.681755	0.000567256
LOC105378121	-0.68256	9.4e-06
SLC6A6	-0.683022	0.000260841
RNF32	-0.684458	0.00206751
DSCAML1	-0.685383	0.00336309
RNPEPL1	-0.687694	0.000264081
LOC105374954	-0.688839	0.00603565
SLC25A20	-0.692779	7.72e-05
APMAP	-0.693319	0.00190402
TSHZ3	-0.694273	0.00923467
FXR2	-0.694673	0.00138652
FOSL2	-0.695591	0.00221292
HIF1A	-0.695782	9.62e-05
KLHL25	-0.696427	0.000115581
SEMA3C	-0.698142	0.000489542
ST6GALNAC2	-0.698921	0.000316093
LOC101929309	-0.700382	0.00312949
RPGR	-0.700445	2.39e-07
CACNB4	-0.701537	0.00610935
NAMPT	-0.703411	0.0052987
KIAA1324	-0.703441	0.00983441
LTB4R	-0.707482	0.00447367
AMPD2	-0.7075	0.000525935
ATP6V0B	-0.708042	0.00177617
CD93	-0.710094	8.62e-06
PGD	-0.711256	0.00452406
GAS7	-0.713177	0.00379447
LOC105375508	-0.714813	0.00163276
SLC2A14	-0.717369	0.00797677
ICAM3	-0.717605	0.00031101
PHC2	-0.718839	0.000607626
TECPR2	-0.719576	0.00151161
STK19B	-0.722126	0.000581657
KCNE1	-0.722501	0.00299891
IL12A-AS1	-0.722833	0.00128556
ZNF319	-0.723576	0.00435408
DGAT2	-0.724024	0.00711999
FES	-0.72448	0.00223851
ADAM12	-0.724548	0.00720842
MPZL3	-0.724665	0.000315786
TRPM6	-0.725286	0.00958793
IPMK	-0.725834	4.75e-06
LOC105371649	-0.726274	0.00469736
FURIN	-0.726871	0.00238946
AVIL	-0.729367	1.71e-05
KIAA0825	-0.729489	0.00135263
FAM151B	-0.72977	0.00139358
GRB10	-0.731256	0.00671169
NBEAL2	-0.732142	0.000770991
RAB5C	-0.732588	0.00134185
ANPEP	-0.733765	0.000894413
AQP9	-0.737355	0.00477254
CD82	-0.737432	0.000606405
QSOX1	-0.737876	0.000191534
ZNF438	-0.737897	0.000708462
SLC16A3	-0.740733	0.0026966
HRH2	-0.74119	0.00135111
LIMK2	-0.746684	0.00780511
CXCL16	-0.746692	0.00189445
PPP1R3B	-0.746792	0.00766597
TXNDC8	-0.747258	0.00977505
TAP1	-0.747698	0.000657721
CDK5R1	-0.750491	0.0042921
GK	-0.751541	0.00481667
BAIAP2	-0.752369	0.00131123
BTNL8	-0.753434	1.52e-05
CASS4	-0.755084	2.55e-05
CMTM2	-0.757417	0.00444467
IMPDH1	-0.758724	0.000200237
MIR646HG	-0.759919	0.00242444
ZFPM2-AS1	-0.761178	0.00938157
CANT1	-0.762805	0.00357475
FAM63A	-0.763586	0.000123329
NLRP12	-0.764172	0.000183905
EHD1	-0.76496	0.000628885
RALB	-0.76804	0.0014561
LOC105378892	-0.770296	0.00112712
SH3PXD2B	-0.770969	0.00433327
LOC102724805	-0.771772	0.00036842
LOC101926964	-0.771806	0.00051285
LOC101927880	-0.772574	0.00822854
LOC101928911	-0.77303	0.00094144
NME8	-0.773991	0.00215898
LOC105370969	-0.774183	0.00380603
IL18R1	-0.774242	0.00404956
CNEP1R1	-0.775718	0.00143459
GPR141	-0.776189	0.00821609
LOC105370681	-0.776504	0.00119182
LINC01272	-0.777684	0.00760989
ZNF524	-0.778601	0.00214171
CFD	-0.77931	0.00100571
SLC37A3	-0.779376	0.00639304
TMEM252	-0.77941	0.00203977
KXD1	-0.780175	0.00568518
LILRB3	-0.784705	0.000761598
FBXL13	-0.785111	1.3e-06
NQO2	-0.785708	0.000250446
P2RX1	-0.786072	3.62e-05
EVA1B	-0.786368	0.0032747
THOC5	-0.790786	8.61e-06
RXFP2	-0.793551	0.00565532
RAPGEFL1	-0.795263	0.00203199
TLR6	-0.796318	0.00045695
LOC105378588	-0.797576	0.00961225
KCTD15	-0.799806	0.00502155
DNAH17	-0.800095	0.00679428
ACPP	-0.802897	0.000114105
IER3	-0.804322	0.00187875
SLC2A3	-0.804911	0.00210438
CCDC153	-0.804998	0.00470153
PON2	-0.809572	0.00492769
FLOT2	-0.812713	0.000302802
CCNJL	-0.81355	0.000804376
DYSF	-0.817082	0.00386881
LOC105374102	-0.817206	0.0083127
ETS2	-0.820013	0.000792953
SHE	-0.821245	5.28e-05
PYGL	-0.821786	0.00396198
CTSD	-0.821951	0.000518784
ST6GALNAC3	-0.827827	0.00196086
ABHD12B	-0.828427	0.00564742
C4orf51	-0.828587	0.00732586
FAM157B	-0.831646	0.00858108
MNT	-0.83276	9.9e-06
NIPSNAP3B	-0.83324	0.00786159
LOC105371696	-0.841436	0.000513718
LOC100129550	-0.841709	0.00512943
LINC00963	-0.845573	3.38e-05
KIFC3	-0.846461	0.00249881
CEACAM3	-0.84684	0.00371359
LOC100505774	-0.847818	0.00158435
PVR	-0.847952	0.000217326
LAMC3	-0.849467	0.00713884
TGFA	-0.851199	0.00149608
LOC105372511	-0.856627	0.00552215
TNFRSF10C	-0.861021	6.95e-05
PSENEN	-0.861038	0.000118245
EXTL3	-0.862579	2.31e-08
TREM1	-0.86385	3.45e-06
SLC16A14	-0.869003	0.00547033
ZNF865	-0.870375	0.000166746
SHROOM4	-0.870689	0.00107433
FAM129A	-0.884018	0.000324017
LOC105378819	-0.889924	0.0012957
ITIH6	-0.890261	0.00660638
SIPA1L2	-0.893792	0.00322743
GIF	-0.895667	0.00521675
RPS23P8	-0.896571	0.00204131
LOC105377067	-0.896757	0.00156123
FAM157A	-0.901829	0.00259649
MUC20	-0.904608	0.00286788
ATP9A	-0.909453	0.00274699
IL1RAP	-0.915207	3.77e-06
HLX	-0.916469	0.00226142
DHFR	-0.91648	0.00291429
VNN2	-0.917723	0.00273364
PCBP3	-0.919037	0.000873541
LOC105371520	-0.919828	0.00423834
MKNK1	-0.920084	0.000362128
LOC728755	-0.920111	0.00138329
LINC01503	-0.920919	0.00354264
CAMKK1	-0.922373	0.000252743
SLC11A1	-0.923858	0.000134307
LOC105377094	-0.925493	0.00712878
ABCC6P1	-0.927957	0.000236735
NLRX1	-0.928111	5.53e-07
DSC2	-0.937151	0.00384542
IGFBP2	-0.937188	0.0042548
LOC101928269	-0.941173	0.0041149
ST3GAL4	-0.941952	0.000237249
LOC102724050	-0.943513	0.00579153
LSMEM1	-0.946861	0.00608515
LYPD8	-0.948611	0.000216531
SLC22A1	-0.948762	8.43e-06
LOC101928595	-0.949192	0.000212979
LINC00921	-0.950441	3.05e-06
DAAM2	-0.953598	0.00993459
LOC105377768	-0.954034	0.00703314
LOC105372158	-0.954213	0.00993593
SEMA5B	-0.954549	0.00513236
IL18RAP	-0.954978	0.00797624
LOC100132062	-0.956641	0.00150304
BASP1	-0.962844	0.00145177
GALNT14	-0.964254	0.00748304
CCDC13	-0.967544	0.000117666
PDE2A	-0.967709	0.00139139
LOC105373039	-0.968005	0.00280535
OR1J2	-0.969496	0.00665636
LOC642515	-0.970494	0.00381168
LOC100507420	-0.972608	0.00205137
LOC102724323	-0.973803	0.0021806
CEACAM19	-0.976238	0.00150141
CICP7	-0.976666	0.00293575
MGAM	-0.978634	0.000194715
TRNP	-0.979263	0.00780556
PGS1	-0.982737	0.00243116
LOC105371088	-0.982814	0.0026309
MRAP2	-0.98307	0.000877047
LOC105378066	-0.986125	0.00738814
ITGA2B	-0.99054	0.00135376
LOC105375550	-0.993312	0.00126016
LINC00381	-0.996012	0.00507171
LOC105375364	-0.999728	3.94e-06
WDFY3	-1.00031	0.000347971
MS4A4A	-1.00071	0.00485172
LOC105375112	-1.00234	0.00301498
CR1	-1.00326	0.00057581
PLB1	-1.00796	0.000528493
FABP6	-1.00836	0.000332623
C22orf31	-1.01165	0.00392259
PLCXD3	-1.01314	0.00112691
LOC105376503	-1.01391	0.0031361
RTN2	-1.01402	0.0014103
FAM157C	-1.01601	0.000308536
DBN1	-1.01947	0.00673983
LOC105371240	-1.02031	9.16e-06
EPHB4	-1.02942	0.00206378
PVRL1	-1.03003	0.000311225
CYP1B1-AS1	-1.03241	0.00558858
KCNA2	-1.03281	0.00476706
SPACA6P	-1.03464	0.00135594
NSUN7	-1.03867	0.00244087
LPAR2	-1.04994	1.89e-05
LOC105377171	-1.05598	0.00797095
GSTM2	-1.06201	0.00250108
AP1S1	-1.06552	0.000395571
CACNA1E	-1.06791	0.00106527
LOC102724190	-1.07365	0.00028945
LOC105372491	-1.07688	0.00955517
SLC8A1-AS1	-1.08166	8.05e-08
C9orf84	-1.08318	0.000103806
A3GALT2	-1.08482	0.00199285
LOC643784	-1.08528	0.00693243
IRAK3	-1.08578	0.000467179
LINC01094	-1.09223	0.00697168
LOC283575	-1.09224	2.86e-05
LOC102724055	-1.09336	0.00170115
LOC105374198	-1.09582	0.000992026
DCAF4L1	-1.10204	0.00840288
CNTNAP3B	-1.10415	5.31e-06
SPOCD1	-1.10577	0.00826673
S100P	-1.10821	0.00840828
LRG1	-1.10878	0.00449815
BCL6	-1.10941	0.00021329
B3GNT8	-1.10958	0.00162671
ARHGEF40	-1.11373	1.39e-11
LOC105378151	-1.11469	0.000679207
XGY2	-1.11519	0.00651284
SYTL4	-1.1154	0.000952661
NR2F1-AS1	-1.11851	0.00380368
LOC102723834	-1.11916	0.00887729
PLIN5	-1.11925	0.000328647
LOC284454	-1.12058	1.19e-06
DHRS13	-1.12074	0.000552665
FKBP9P1	-1.12219	0.00161185
LOC101929866	-1.12244	5.49e-05
EPDR1	-1.12324	0.0030964
LOC105370265	-1.12346	4.99e-08
CARD14	-1.12439	0.00230878
SIGLEC9	-1.12566	4.4e-05
LOC105377522	-1.12897	0.000718915
LOC105369360	-1.12939	0.00203276
LOC105371652	-1.13078	0.00221325
LOC105378954	-1.13216	0.00289699
LOC105378582	-1.14635	0.00428219
LOC105369519	-1.14657	0.0052102
LOC101930090	-1.14671	2.25e-05
TRNC	-1.14704	0.00314791
AKT1S1	-1.15682	0.0025331
LOC101930114	-1.16209	0.000389808
RAB36	-1.16224	0.00216613
LINC00639	-1.16381	0.00305615
SLC1A3	-1.16441	0.00379051
LOC100507639	-1.16541	0.0091834
RFX2	-1.16824	8.54e-07
LINC01270	-1.16938	0.000856986
LOC93432	-1.17662	5.04e-05
C6orf229	-1.17823	0.00568274
SLC22A20	-1.1853	0.00428944
C8orf88	-1.18552	0.00260154
LOC105369219	-1.18981	0.0020536
LOC105373262	-1.19191	0.00109505
CICP27	-1.19901	0.000295355
CATIP	-1.20212	0.000834303
LOC101929613	-1.20397	0.00324094
GNRH1	-1.2105	7.1e-07
PADI2	-1.21524	1.83e-05
ANXA3	-1.21662	0.00931574
HPR	-1.21979	0.00805815
TMEM130	-1.22668	0.0010813
SPINK8	-1.22876	0.00311963
LOC102724560	-1.22879	0.000177322
LOC102724508	-1.22893	0.00279665
LOC105376332	-1.22943	0.000132972
LOC105371907	-1.23267	0.00398914
CACNG6	-1.23603	0.0018262
KISS1R	-1.24171	0.00313301
LOC102724078	-1.24301	0.00031565
ZNF835	-1.24901	0.0010896
TMEM191B	-1.24921	0.00972807
CFAP221	-1.25162	0.00335479
LOC105377814	-1.25293	9.85e-05
LOC729083	-1.25424	0.0057516
ADM	-1.2544	0.00460654
CNTNAP3P2	-1.2572	2.11e-06
LOC101926928	-1.25887	0.00909215
LOC102723739	-1.2597	0.00176577
SLC44A3	-1.26114	0.00176043
TGM3	-1.2643	0.00049359
LOC105369157	-1.26444	0.00177084
CBS	-1.26803	0.000204686
LOC102724957	-1.26839	0.00988215
CDH26	-1.26883	5.43e-07
GGT5	-1.26903	0.00325449
IL1R2	-1.26952	1.73e-05
ATOH8	-1.2718	0.00172414
LOC101929638	-1.27904	0.00240512
LOC101928517	-1.28496	8.07e-06
LOC105378009	-1.28801	0.00285456
LOC105375393	-1.29673	0.00538082
LOC100288172	-1.30594	0.0070938
LOC105371012	-1.31487	2.13e-06
FLJ31356	-1.31514	2.13e-05
XKR3	-1.31624	5.14e-05
NIPAL4	-1.32046	0.0046629
KREMEN1	-1.32616	0.00253086
LOC100996342	-1.32625	0.00059005
FAM20A	-1.32631	0.000291798
LOC102723414	-1.3307	0.00298643
ISL2	-1.3339	0.00149613
TMEM191C	-1.34229	0.00855604
LOC105372674	-1.34505	0.00182663
LOC254896	-1.34508	0.000920219
KCNH7	-1.3581	1.17e-05
LOC105372793	-1.35901	0.00193157
NLRC4	-1.35952	2.21e-07
LOC283177	-1.36024	0.007492
GK4P	-1.3725	0.00627156
ELFN1	-1.37385	0.0051355
LOC100289279	-1.37408	5.92e-07
NR1I3	-1.38609	0.00606436
LOC100533711	-1.39311	1.1e-06
NECAB1	-1.39354	0.00287048
PNMA6A	-1.40101	0.0092654
LOC105370262	-1.40121	0.00661348
LOC284581	-1.40258	0.0032576
SNAP25	-1.40434	0.00221825
ALPL	-1.40939	0.000638764
CLRN1	-1.42375	0.0096547
CLCN2	-1.42783	0.000466106
LOC100129931	-1.42809	9.22e-06
ANTXRL	-1.43087	0.00845539
LOC102723819	-1.43228	0.000549176
LOC100506319	-1.43925	0.000153959
AOC3	-1.44035	0.00011687
LOC101928859	-1.4489	0.00680396
LOC102723608	-1.44917	0.000229809
RNY1	-1.44988	0.00246961
PDK4	-1.45295	1.31e-07
GSTM1	-1.45602	0.0038218
S100A12	-1.46459	0.00307176
AQP10	-1.46526	4.91e-06
VNN1	-1.4728	0.00225656
TRNM	-1.47478	0.00553235
MMP9	-1.47678	0.00109591
EEF1E1-BLOC1S5	-1.49195	0.000895457
LOC101927580	-1.49432	0.0030876
CNTNAP3	-1.50569	2.01e-07
ITPR1-AS1	-1.50602	0.00426127
LOC102723337	-1.51548	4.02e-05
NXPE2	-1.52201	0.00727596
VSTM2B	-1.52385	0.00217678
LOC101929707	-1.52525	6.55e-05
CYP2B7P	-1.53016	0.0013225
ORM1	-1.53652	0.00218893
RPL36A-HNRNPH2	-1.54106	0.00159672
ITGA7	-1.5415	0.00329183
INHBB	-1.5484	0.00350827
LOC105373512	-1.56981	0.00170104
LOC100128288	-1.5709	1.3e-05
LOC105378065	-1.57769	0.00593202
ORM2	-1.58425	0.00114794
HP	-1.58646	0.00502599
LL22NC03-75H12.2	-1.58714	3.28e-05
LOC101929224	-1.58809	0.000171745
GRAMD2	-1.59489	8.96e-05
ADGRG3	-1.61294	8.54e-10
LOC105379438	-1.61613	0.00400147
RNU2-2P	-1.62174	0.00644789
LINC00925	-1.63821	0.00486243
LOC101929691	-1.64451	0.00652889
TRNN	-1.64732	0.00189934
LOC105376742	-1.65313	0.00533161
LOC728535	-1.65409	5.77e-05
AP3B2	-1.65629	0.00761389
PI3	-1.67397	0.00105701
LOC105375633	-1.67487	0.00731629
MYT1	-1.68668	0.00516269
CREG2	-1.68778	0.00349666
LOC105379214	-1.69203	0.00143503
LOC105374181	-1.7272	0.000534555
LOC102723768	-1.74323	0.00328239
SYNM	-1.74408	0.00059558
IL1R1	-1.74701	7.43e-10
TRNV	-1.77003	0.00745964
LOC100996291	-1.80733	3.53e-06
OTX1	-1.81855	0.00767761
GJB6	-1.826	0.00528732
LOC102724279	-1.83471	0.00465408
LOC105372762	-1.84785	0.00401395
LOC105377841	-1.85334	0.000952822
LINC01512	-1.87731	0.000553172
TMPRSS11E	-1.89088	0.000410957
LOC101927097	-1.92238	0.000125386
LOC105374935	-1.92517	0.00222319
LOC105376834	-1.9293	0.000204346
LOC285696	-1.93571	1.71e-05
LOC101929667	-1.94411	7.41e-07
ARG1	-1.95729	0.00242708
LOC105374924	-1.96787	0.00239877
FLJ23867	-1.97604	0.000245348
ST20-AS1	-1.9913	3.25e-05
OR7E46P	-1.99557	0.000112947
LOC101060042	-1.99605	0.000813372
LOC105374119	-2.01454	0.0017898
CICP6	-2.03014	0.00499026
ARMCX1	-2.10273	0.00470421
RSPH1	-2.164	0.008762
LOC105379178	-2.16975	0.00950223
LOC105375900	-2.17921	0.00721881
LOC105378396	-2.19063	0.00086734
AFG3L2P1	-2.19678	0.00303859
PDLIM4	-2.20476	0.00197041
DOK4	-2.21117	6.25e-07
SAMD14	-2.2424	0.00118681
LOC105375567	-2.33372	0.00338999
LINC01423	-2.3421	0.00446877
LINC00958	-2.35072	0.000795082
FAM170B-AS1	-2.35653	0.00490287
AVPR2	-2.4445	0.000780892
FOXD2	-2.45057	0.0091114
RPS21P3	-2.45624	0.000194136
LOC105370689	-2.50946	0.00576231
LOC105377268	-2.52901	0.00487368
LOC100131471	-2.57265	0.00868659
HEY1	-2.59345	0.00289913
COL7A1	-2.66493	0.00638898
OPLAH	-2.67131	0.00222105
CYP4F11	-2.67849	0.00166494
LOC101928602	-2.67924	0.00235262
MCEMP1	-2.75161	5.71e-06
FTCD	-2.76597	0.00332814
CD177P1	-2.78365	0.00515746
LOC105372368	-2.81434	0.00860361
LOC105374267	-2.81628	0.00792257
LOC105374413	-2.82509	0.00423789
LOC105371756	-2.85103	0.00617457
LOC105371147	-2.91149	0.00985023
LOC105371912	-2.93378	1.35e-05
LOC105373480	-2.9414	0.0044274
PAICSP7	-2.9621	0.0093294
LOC105373311	-2.97909	0.00809324
RNU6-8	-3.01198	0.00373867
LOC105377886	-3.01391	0.00144102
LOC388942	-3.04079	0.00451221
LOC105371985	-3.05783	0.000218062
LOC105371787	-3.09797	0.00856727
FAM74A7	-3.13924	0.00445742
MEP1AP1	-3.17534	0.00552658
LOC105375494	-3.25824	0.000763922
LOC728485	-3.27225	0.00354003
GSTM5	-3.33597	0.00397209
LOC105373998	-3.34477	0.00171359
RAPGEF3	-3.3605	0.000836149
LOC105369782	-3.38347	0.000960002
LOC100506797	-3.44404	0.00393231
ADRA2A	-3.46224	0.00201436
LOC101928474	-3.51502	0.00529854
LOC105375000	-3.58612	0.00539408
LOC105376731	-3.6167	0.00016058
OR7E62P	-3.66551	0.00015276
LOC105373423	-3.83392	0.000383863
LOC105374446	-3.8465	3.63e-05
CD177	-4.03321	1.33e-05
LOC105378828	-4.22609	7.3e-05
LOC105372409	-5.00082	9.44e-07

## Sheet: IFN vs CRMO
Gene Name	log2 Fold Change	P Value
TSSK6	25.3068	0.00909031
TUBB8P4	24.3311	6.33872e-06
LOC441320	22.5207	0.000969199
RBMY2CP	19.5039	4.89504e-13
SOCS2-AS1	18.6168	3.77175e-05
LOC105373845	18.562	9.25013e-24
MIR4771-1	17.6916	1.05212e-07
LOC105373588	17.3632	9.12458e-08
ATP5A1P5	17.2418	6.64301e-12
NPM1P12	16.1471	9.99822e-08
TFDP3	14.3116	0.0002339
IFI27	5.766	8.00277e-08
LOC105371740	5.22277	0.000622367
RSC1A1	4.92869	0.00299781
LOC105374398	4.51293	0.0086966
LOC101927691	4.21432	0.00109431
ADCYAP1R1	3.97489	0.00448802
LOC105372125	3.93623	0.00286334
LOC105372568	3.87337	0.00563746
OPALIN	3.87231	0.000727609
PRL	3.86205	0.00332813
LOC105372492	3.72423	0.00115275
LOC102724344	3.60839	0.00281666
LOC105374507	3.58847	0.00800066
LOC100128086	3.56878	0.00604245
LOC100507406	3.50299	0.00794259
LOC100288560	3.472	0.00431228
LOC105376578	3.46158	0.00567731
CDCA3	3.45977	0.000952493
SFRP4	3.45662	0.00967635
LOC105376289	3.4072	0.00297551
LOC105377245	3.30633	0.00510287
LOC105372734	3.27494	0.00777823
HBZP1	3.16034	0.000710144
TMEM200B	3.11944	0.00273046
BMS1P9	3.10023	0.00453403
LOC105379514	3.06353	0.00944825
CTSG	3.05511	0.00579596
RPL23P3	3.05437	0.0039928
PSG10P	2.98503	0.00952101
LL0XNC01-116E7.2	2.97285	0.00823789
GABRA6	2.86953	0.00667886
LOC105376848	2.85652	0.00632742
DEFA4	2.84282	0.00309655
LOC105378614	2.77731	0.00420442
LOC100129917	2.74546	0.00799034
LOC105374615	2.68666	0.0032011
LOC100288151	2.66196	0.00947521
DYDC1	2.63486	0.00945197
TSPAN12	2.61824	0.00342138
DEFA3	2.59213	0.00440279
LINC-ROR	2.58327	0.00674469
LOXL4	2.56904	0.00623691
NRIR	2.55042	0.00139194
SNRPCP9	2.53113	4.6566e-05
HBZ	2.49907	6.29482e-06
CYP4B1	2.47937	0.00855558
LOC105375610	2.43074	0.00064759
IFI44L	2.38172	0.00956016
B3GALNT1	2.35766	0.00403772
OTOF	2.34896	0.00028976
DEFA1B	2.33643	0.00569574
RASL11B	2.32299	0.0080223
RPS10P8	2.27568	0.00773352
DEFA1	2.25111	0.00840601
ABCC9	2.24457	0.00138491
LOC105376002	2.22354	0.00511507
LOC105371479	2.18265	0.00985714
CYP24A1	2.17992	0.00675908
KIRREL2	2.15772	0.00790892
LINC01484	2.14771	0.00206223
LOC729835	2.13806	0.00733945
LINC01054	2.1113	0.00364675
USP18	2.07894	0.00670371
SRSF10P1	2.05113	0.00480229
LOC105375318	2.051	0.00886185
LOC105373111	2.04289	0.00756306
ALG10	2.02472	0.00216302
SPTA1	2.01011	0.000120833
LOC105372348	1.96321	0.00906632
CRISP1	1.948	0.00219744
TUBBP2	1.91123	0.00751939
LOC105371379	1.89505	0.00939986
LOC105377068	1.89076	0.00804795
LOC105374229	1.88454	0.00753443
GTPBP2	1.86607	0.000173816
LOC105373489	1.85392	0.00236477
USP32P2	1.84256	0.00517157
HBM	1.82743	0.000385158
NLRP10	1.82536	0.00672856
FBXO39	1.8169	0.0044357
LOC105377022	1.7813	0.00687245
BPI	1.75774	0.00407039
MPO	1.75733	0.00438692
LOC105379371	1.74843	0.00372776
MKI67	1.71542	0.000315119
LOC102725022	1.65325	0.000578157
LOC105370174	1.65215	0.00544734
SKA1	1.64079	0.00553785
EGR1	1.62153	0.00705637
LOC102477328	1.60684	0.00705305
BBS12	1.59576	0.00586728
TSGA10IP	1.59488	0.00901037
LOC100505478	1.57406	0.00784488
KIF18B	1.56127	0.00982209
KLHDC7B	1.53443	0.00197539
HPCAL4	1.53268	0.00315934
LOC100505817	1.47989	0.00493869
LOC105369731	1.47596	0.00841006
HBQ1	1.47498	0.00280949
ZC2HC1C	1.46801	0.00797922
LOC100506178	1.4616	0.00471383
TLE6	1.46153	0.0078435
LOC100133669	1.43561	1.32077e-05
LINC01277	1.41423	0.00543302
EIF4EP2	1.38902	0.00913961
TMEM17	1.37563	0.00805517
LOC105376136	1.37012	0.00467609
DMTN	1.36609	0.00212508
ALDH6A1	1.34478	0.00122681
LOC105372320	1.34387	0.00674804
GINS3	1.3309	0.00536518
GEN1	1.32465	0.00142229
TOP2A	1.32282	0.0026529
FKBP8	1.31026	1.8854e-05
CENPF	1.29627	0.000433376
RUNDC3A	1.29044	0.00951377
PTMS	1.24525	0.00694979
LOC644456	1.24161	0.00973303
ZNF888	1.23952	0.00174788
HERC6	1.22839	0.00883023
FANCL	1.22376	3.17869e-05
LOC105374875	1.20933	0.00733993
TLR7	1.20429	0.00105011
LOC105377134	1.17262	0.00235838
SLC38A5	1.16381	0.00916322
CXorf65	1.14793	0.00103819
MOXD1	1.13865	0.000747214
LOC105374650	1.12693	0.000748775
CD38	1.11955	0.00300248
GSTCD	1.10546	0.00251946
CDK18	1.06492	0.00499207
LOC105378841	1.0504	0.00647727
C21orf58	1.03023	0.00507693
TMED6	0.999868	0.00207455
SHC1	0.986495	0.00659844
PLRG1	0.980896	0.00438877
CCSER1	0.979606	0.00192327
LOC105373730	0.969716	0.00419712
FBXO6	0.968648	0.00714662
CENPN	0.966754	0.00689073
CLSPN	0.961345	0.0053724
CTPS1	0.93871	0.000419239
PGAP1	0.920504	0.00451481
PIK3R2	0.917458	0.000113203
MICU3	0.914846	0.00751077
CCDC152	0.906347	0.00988066
NUSAP1	0.899259	0.00101922
DHX16	0.883685	0.00679663
MRPS7	0.851197	0.00346935
ZNF639	0.847328	0.00237689
PTCH1	0.837998	0.00888535
CPED1	0.837352	0.00277168
ELK4	0.820342	0.000567421
ZNF92	0.804327	0.00613421
RPE	0.80136	0.0026509
CLCN6	0.770038	0.00875458
TAF5L	0.765059	0.00820027
PRDX4	0.751633	0.00415841
TAF4	0.745071	0.00100374
DPCD	0.739919	0.001168
EXOSC9	0.735251	0.00933113
TTF2	0.732007	0.00117997
HEATR6	0.725046	0.0051205
SYT11	0.688391	0.00635285
ALDH18A1	0.685518	0.00171461
ACSF2	0.680447	0.00421085
SLC39A8	0.668005	0.00460964
AGBL3	0.663201	0.00966319
ERMAP	0.623597	0.00758984
METTL4	0.599362	0.00790762
MGMT	0.598585	0.00518394
MKRN2	0.59289	0.00746436
SEC24C	0.590725	0.00849855
RUVBL2	0.587156	0.00180469
GRAMD4	0.585284	0.00675814
NKAP	0.582181	0.000283754
WBSCR16	0.575873	0.00478868
APPL1	0.571695	0.00549428
ABCB7	0.538516	0.00772179
CDYL	0.520678	0.00489611
G3BP2	0.477743	0.00616065
VAPB	-0.411482	0.00360177
ACOX3	-0.434859	0.00797032
STX6	-0.44385	0.0026895
TAX1BP1	-0.458276	0.00308314
DUSP11	-0.460695	0.00741173
GUCA1B	-0.4892	0.00902207
PAFAH1B2	-0.535402	0.00777489
OTUD5	-0.58526	0.00626168
DCUN1D1	-0.592113	0.00244469
CLASRP	-0.599015	0.00892015
RPS6KA5	-0.610502	0.00856063
STK38L	-0.619061	0.00870815
SPDYE5	-0.621595	0.00988787
DEF8	-0.635966	0.00959815
ZNF260	-0.637325	0.00585234
PQLC1	-0.664316	0.00465512
ZFYVE16	-0.665319	0.00787838
LOC102724345	-0.670818	0.00775869
PPP1R12C	-0.673487	0.00196025
LINGO3	-0.67391	0.00849731
CALCOCO1	-0.681775	0.000629794
SCAP	-0.690011	0.00779276
ANKDD1A	-0.690755	0.00942632
RPGR	-0.710793	0.00939138
EHD1	-0.711507	0.00971601
B9D2	-0.717471	0.00361839
LOC100506922	-0.727341	0.00529701
CCDC125	-0.735738	0.00468148
PPM1F	-0.741674	0.00173108
ZNF316	-0.74254	0.00299219
SEC61A2	-0.751881	0.00254165
INPPL1	-0.776584	0.0054637
HIF1A	-0.776683	0.00875218
TMEM41A	-0.777631	0.00848863
PLEKHG3	-0.782512	0.0087599
STK11IP	-0.784254	0.00505198
NDUFA10	-0.800518	0.00138755
LOC105378121	-0.803401	0.00440179
LOC105371240	-0.822824	0.0077517
SPRYD3	-0.827167	0.00669242
SLC25A20	-0.828966	0.000534219
SGK1	-0.829079	0.00978959
LOC105378179	-0.829317	0.00112781
LOC105371101	-0.832453	0.00405848
FAM63A	-0.832668	0.0056257
RTN1	-0.847793	0.00366882
SH3BP2	-0.848161	0.00881338
CIC	-0.848412	0.00922304
AVIL	-0.850038	0.00325153
TAP1	-0.851185	0.0059985
NLRX1	-0.880684	0.00278382
ICAM3	-0.880962	0.00546952
ZNF557	-0.88327	0.00180581
CTSD	-0.883595	0.0058763
PSENEN	-0.888009	0.00524402
MPZL3	-0.888608	0.0067888
SLC43A2	-0.898723	0.000513119
TMEM8A	-0.898771	0.00258228
LOC105371427	-0.899438	0.00842547
LOC101928517	-0.906391	0.00787254
ANPEP	-0.909569	0.00957054
CASS4	-0.914658	0.00135962
NDRG2	-0.914811	0.00179477
NQO2	-0.920907	0.0065622
MNT	-0.925438	0.00127376
RTN2	-0.928089	0.00411432
DTX2	-0.928159	0.00380734
ZSWIM8	-0.934135	0.00040228
LOC105377585	-0.937255	0.00718586
SIRPB2	-0.94246	0.00367951
IL1RAP	-0.94367	0.00806535
KDELR1	-0.949827	0.000689063
SIGLEC9	-0.952264	0.0039817
SEMA3C	-0.96484	0.000458605
GNAI2	-0.96524	0.00189351
PBXIP1	-0.979023	0.000140648
ENGASE	-0.981732	0.00827607
TAGLN2	-0.986382	0.00958871
ZNF524	-0.988353	0.00226223
ADRBK1	-0.999197	0.0078295
SCAMP4	-0.999944	0.00800624
SGTA	-1.00009	0.00187798
CANT1	-1.01665	0.0071662
FAM101B	-1.0204	0.003063
EXTL3	-1.02215	0.000562565
ZNF865	-1.02257	0.00489114
LOC105370931	-1.026	0.00734543
SKIV2L	-1.02981	0.00681479
SLC22A1	-1.03085	0.00521864
CAMTA2	-1.03307	0.00564247
RNPEPL1	-1.04072	0.000883882
FXR2	-1.04367	0.000584328
BMF	-1.0503	0.000743186
LOC105370265	-1.06967	0.00258628
DYRK1B	-1.07238	0.00520696
LOC105375364	-1.07388	0.00225628
RXFP2	-1.07492	0.00637703
LOC105371696	-1.0752	0.00354841
ARSA	-1.07756	0.00656152
MAP3K11	-1.07859	0.00157476
LOC105377644	-1.08875	0.00735364
ARHGEF40	-1.10009	0.00644213
LOC100129931	-1.10201	0.00244118
TREM1	-1.10756	0.00987387
PDLIM2	-1.12873	0.00047241
UBAP1L	-1.13438	0.00594717
CAMKK1	-1.14032	0.000373141
PDE4A	-1.16995	0.00078262
PCBP3	-1.17018	0.00383437
LOC105371520	-1.18566	0.00479046
GPSM3	-1.22256	0.00862447
CDK16	-1.25325	0.000547062
CNTNAP3B	-1.26199	0.00360375
TGM3	-1.28582	0.00982815
CDH26	-1.28801	0.000673141
ZNF219	-1.30096	0.00614113
IL1R2	-1.30244	0.00941415
TMEM92-AS1	-1.30338	0.00735131
RPS6KB2	-1.30693	0.00104818
LOC105371088	-1.30704	0.0032764
LOC101928595	-1.30708	0.00129798
LOC101930090	-1.32852	0.00180894
LOC102724560	-1.33663	0.00247324
CACNB4	-1.35149	0.000381746
RAB36	-1.3531	0.00789188
LOC284454	-1.35788	0.000541259
AQP10	-1.35909	0.00593446
GSTM2	-1.3645	0.000765932
CNTNAP3P2	-1.37307	0.00504495
PVRL1	-1.38153	9.31631e-05
LOC254896	-1.39282	0.00981319
DCAF4L1	-1.42401	0.00837555
LOC101927157	-1.42418	0.00438105
LOC283575	-1.42819	0.00386209
LPAR2	-1.43141	5.90309e-05
LOC100505984	-1.43814	0.00557542
LENG8	-1.44483	0.00768836
CBS	-1.44782	0.00129934
MATK	-1.44898	0.000632458
CLCN2	-1.45199	0.00101224
ADGRG3	-1.45239	0.00215573
LOC100128288	-1.4587	0.00223196
ARPP21	-1.47076	0.0092169
LOC101929866	-1.47309	0.00207643
NIPAL4	-1.4759	0.00676698
LINC00639	-1.47648	0.0066181
NSMF	-1.4892	0.0016532
GNRH1	-1.49399	0.000356684
CABP4	-1.5003	0.00415697
AKT1S1	-1.50268	0.00090003
LOC105377522	-1.5098	0.00176266
LOC105369519	-1.51862	0.00752366
EPHB4	-1.52589	0.00261438
ISL2	-1.52873	0.0066141
LOC105374181	-1.5434	0.0078837
TMEM191A	-1.5651	0.00398693
OR1J2	-1.57254	0.00698884
RHPN1	-1.57372	0.00990451
PLCD3	-1.57447	0.00535502
LOC101929224	-1.57645	0.00458932
DBN1	-1.58238	0.00153811
LOC105371012	-1.58301	0.000795726
LOC100996342	-1.58478	0.00325392
UPK1B	-1.60005	0.00552843
LOC105372491	-1.60115	0.00193244
LOC100288172	-1.61205	0.00594464
KLHL17	-1.6226	0.000555507
LOC100289279	-1.63619	0.000774044
CHRDL1	-1.64766	0.00733976
WNT10B	-1.6527	0.000679924
SLC44A3	-1.65427	0.00335908
LINC00613	-1.65866	0.00170141
TIGD3	-1.65905	0.00262317
LOC283177	-1.69519	0.00583692
CNTNAP3	-1.70315	0.000684284
NEURL1B	-1.72047	0.00431844
LOC102723337	-1.75086	0.0075872
PDK4	-1.77139	9.1139e-06
LINC00925	-1.79235	0.00895205
ITPR1-AS1	-1.80412	0.00384799
LL22NC03-75H12.2	-1.80782	0.000301663
LOC105370739	-1.81126	0.00825472
IL1R1	-1.81801	6.18251e-05
AOC3	-1.83848	0.000243543
CACNG6	-1.8464	0.000187254
LOC105371517	-1.84767	0.0042929
DOK4	-1.87793	0.00208297
CREG2	-1.90713	0.00624667
EPHB3	-1.98053	0.00099785
LOC101060254	-2.01379	0.00795008
ST20-AS1	-2.02355	0.00409465
LOC105376742	-2.02576	0.00411659
KISS1R	-2.11095	0.00013304
SYNM	-2.12587	0.000616077
DSTNP3	-2.1307	0.000261966
FLJ23867	-2.15756	0.000874884
LOC101927580	-2.17755	0.000509332
TMPRSS11E	-2.25914	0.00142194
SAMD14	-2.26104	0.00168474
PRR27	-2.28088	0.00899835
LOC102724397	-2.29851	0.00401905
RPS21P3	-2.34324	0.00718285
LOC105377609	-2.3779	0.00589358
SLC45A2	-2.40339	0.00409151
LOC105371348	-2.40782	0.00535485
LOC105376894	-2.48063	0.000375213
FAM3D	-2.50007	0.00587189
HMGN2P14	-2.62201	0.000350445
AVPR2	-2.62863	0.00440087
RPL32P36	-2.6325	0.00757213
MYBPH	-2.65356	0.00578019
LOC105371988	-2.6854	0.00519505
LOC440390	-2.69646	0.00882419
OTX1	-2.82971	0.000423168
LOC105374413	-2.83584	0.00591863
LOC102723914	-2.9131	0.00863306
RNA5SP207	-2.94287	0.000209278
LOC100128908	-3.05826	0.0065761
LOC105377486	-3.07525	0.00326359
RASL12	-3.08295	0.00193481
SERPINA12	-3.18145	0.00392493
LOC105376731	-3.20664	0.00376899
RAPGEF3	-3.36841	0.0026953
FTCD	-3.36948	0.00114317
OR7E62P	-3.3776	0.00670443
LOC105374446	-3.41504	0.001678
LOC105377886	-3.52042	0.00266393
FAM74A7	-3.6585	0.00856966
BAMBI	-3.77434	0.00508326
LOC105373998	-3.77567	0.00637552
RPL10P8	-3.78461	0.000705837
KRT8P32	-3.82415	0.0098469
LOC101928309	-3.87052	0.00927601
LOC105372325	-4.05794	0.000836866
LOC105373480	-4.1051	0.000409089
LOC105375494	-4.17977	0.000229134
ADRA2A	-4.28828	0.000775683
LOC105375607	-4.38505	2.26142e-05
MIR3975	-4.61245	0.00103853
LINC01580	-4.63096	0.00236785
LOC105378828	-4.76637	0.000154469
LOC105373423	-4.78467	3.72343e-05
LOC101928474	-5.21719	2.05887e-05
PRAMEF14	-5.47863	0.00107375
LOC105373123	-6.02928	0.000282792
RNA5SP40	-14.9266	0.000293854
ATP5A1P7	-16.2055	4.28779e-19
LOC102724337	-19.0687	3.30217e-16
ATP5A1P10	-19.6523	1.2945e-16
HAND1	-20.1728	9.70935e-13
LOC101929034	-22.6802	3.61194e-05
LOC105377780	-24.8629	1.56589e-11

## Sheet: IFN vs JIA
Gene Name	log2 Fold Change	P Value
ATP5A1P5	26.5651	1.47993e-38
LOC105369172	24.1826	1.42978e-34
IFI27	4.64931	1.7959e-07
LOC105371740	3.97994	0.000696339
RSC1A1	3.70105	0.00448314
LOC100128086	3.69551	0.00048051
LOC101927375	3.61577	0.000120644
LOC102724344	3.58328	9.23557e-05
LOC101929229	3.54624	0.000988298
HBZP1	3.51757	2.56204e-06
RPS10P12	3.47288	0.00846655
C2orf82	3.40725	0.00047931
LOC100422633	3.29178	0.00134864
LOC402096	3.22054	0.00319934
ADCYAP1R1	3.15414	0.00352707
LOC100288560	3.1146	0.0012576
PLK2	3.11301	0.00116712
LOC100132076	3.11119	0.00229192
LOC105372568	3.06047	0.00539687
LOC105377877	3.03101	0.00163728
LOC728333	2.97884	0.00817916
LOC105376578	2.90347	0.00224811
LINC00603	2.90332	0.00846438
CSPG4P10	2.9026	0.00540838
LOC105374320	2.86476	0.00210141
CDCA3	2.81993	0.000616677
LOC105379063	2.79657	0.00527622
LOC102724553	2.77963	0.00374222
LOC105371569	2.76182	0.00360589
LOC105370537	2.75434	0.00719282
COMP	2.748	0.00358542
LOC105377902	2.74646	0.00261382
TTR	2.74166	0.00478961
LOC105372734	2.69056	0.00319277
LOC101926887	2.65821	0.00181982
TRL-TAG2-1	2.63948	0.00118111
TRR-CCG2-1	2.63515	0.00850622
LOC105370053	2.63308	0.00505321
LOC105379514	2.61557	0.0049209
HSF4	2.59995	0.00116962
LOC105374353	2.58966	0.00259263
MATN1	2.58959	0.000629645
CYB5R2	2.58459	5.72134e-05
LOC221122	2.49541	0.00771068
KRT39	2.44139	0.00707832
FAM221B	2.41729	0.00261802
LOC105373159	2.39811	0.00396188
STAC2	2.3852	0.00447125
LSM3P3	2.38396	0.000667599
LOC101927691	2.36668	0.0085368
DYDC1	2.34077	0.00287506
LOC101927479	2.33425	0.00049632
LOC105374615	2.32686	0.00117554
ZNF350	2.32586	0.00135142
LOC105376953	2.31775	0.000197555
LOC285804	2.31351	0.0030162
HBZ	2.27208	2.00325e-07
SLC4A1APP1	2.26388	0.00252842
SERTAD4	2.25148	0.00646666
CRYBB3	2.24672	0.0016206
LOC105379205	2.2334	0.00481969
LOC105378523	2.17747	0.00256603
LOC105373467	2.16974	0.00625761
LOC102724572	2.16559	0.00161132
ZP2	2.16136	0.00727914
LOC102724178	2.15539	0.00810536
C22orf15	2.11608	0.00662718
MAG	2.10979	0.00673088
LOC100101483	2.09701	0.00439211
OPALIN	2.05724	0.00867377
CDK1	1.97909	0.00255466
GCSAM	1.96714	0.00518676
SIGLEC1	1.92289	0.00850811
CYP4B1	1.89404	0.00804401
MORF4L2-AS1	1.89195	0.00152067
CHRDL2	1.87474	0.00880223
LOC101927158	1.85015	0.00908029
SPATA25	1.84539	0.00958019
NRIR	1.83999	0.00516839
HNRNPA1P41	1.83956	0.00916115
LOC105375610	1.81225	0.000566086
PRR15L	1.80157	0.00030506
SRSF10P1	1.79195	0.00165881
LOC101929006	1.78912	0.00244305
LOC105376187	1.78213	0.0051018
HMGN2P6	1.76666	0.000747693
LOC101929882	1.75591	0.00554482
LOC105369329	1.74267	0.00712667
HPCAL4	1.70655	6.56941e-05
LOC149684	1.69017	0.00932166
RPL12P8	1.68309	0.0023827
B3GALNT1	1.67867	0.00788356
LOC105379053	1.67827	0.00376315
TM4SF5	1.6715	0.00658691
NLRP10	1.64911	0.00172955
LOC105370128	1.64851	0.00804937
TRIM46	1.63561	0.00119635
LOC105371286	1.62097	0.00215371
OTOF	1.62064	0.00200496
C1R	1.57137	0.00749593
LINC01054	1.5643	0.00499649
KLHDC7B	1.55611	0.000137675
LOC105373929	1.54555	0.00854515
RUNDC3A	1.53925	0.000187522
HBM	1.51487	0.000394207
HSPD1P4	1.51478	0.00847037
FBXO39	1.50767	0.00366717
AGRN	1.49323	0.00906252
LOC105375170	1.49009	0.00904641
HBA1	1.48153	0.00957255
LINC00309	1.47075	0.00168002
LOC105371017	1.46742	0.0098048
LOC105378207	1.45298	0.00757411
C2orf40	1.44291	0.000685983
SERTAD3	1.44256	0.00569486
MKI67	1.44205	0.000214659
HBA2	1.43794	0.00597686
TRPC3	1.4251	0.00792089
RPL21P97	1.41568	0.00592251
PSIP1P1	1.40714	0.00869622
LOC105375960	1.39808	0.00145684
LOC102725022	1.39334	0.000417231
PTPN20CP	1.38482	0.0048713
LINC00570	1.37147	0.00693881
SKA1	1.34538	0.00398749
UBA52P1	1.33466	0.00763377
XAF1	1.32173	0.00560591
CRHR2	1.32037	0.00951897
LGALS3BP	1.31453	0.000670168
SLBP	1.31049	4.76597e-06
LOC105376217	1.29936	0.00807838
LINC01590	1.29726	0.000884035
LOC100505478	1.29707	0.0065146
SNRPCP9	1.27264	0.00425281
FBXO2	1.2462	0.0032708
LOC100133669	1.23878	4.98407e-06
LOC105378841	1.22918	0.000114132
LOC102477328	1.21969	0.00956405
PAK6	1.20953	0.000937199
API5P1	1.20466	0.008222
ANO7P1	1.20204	0.00260775
NCAPH	1.1885	0.000270438
TMEM201	1.18289	0.00780334
LOC401312	1.1775	0.00470491
SPTA1	1.15891	0.00453726
INPP5E	1.15432	0.000738178
MOXD1	1.15395	3.4654e-05
FALEC	1.14661	0.00337472
FKBP8	1.14659	6.08933e-06
GTPBP2	1.13903	0.00330759
LOC728554	1.13267	0.000313121
ALDH6A1	1.12981	0.000789086
PSMG1	1.11243	0.00902053
EMC4	1.09597	0.00612498
DDX60	1.09087	0.00937024
LOC105376705	1.08301	0.00999075
LOC101927469	1.07903	0.0030102
CENPF	1.07883	0.000342625
GINS3	1.05039	0.00627472
SLC38A5	1.05035	0.00447794
MYL4	1.04554	0.00728757
AK1	1.0344	0.00172418
HERC6	1.0291	0.00815159
LOC441259	1.02781	0.00465344
LOC100294145	1.01015	0.000397441
SSTR3	0.995754	0.00395332
KLHL14	0.959834	0.00292668
RFX3-AS1	0.958092	0.0051737
ZFAND1	0.938291	0.00749999
MTERF3	0.933521	0.00186774
TSPYL2	0.919676	0.00140047
TRIP6	0.902355	0.000907686
C17orf53	0.88624	0.00919488
ALDH1L2	0.867995	0.00556034
CDK18	0.866288	0.00508166
CCDC15	0.859394	0.00363899
NONOP2	0.848784	0.00808527
LOC399815	0.843283	0.00643486
LOC101929322	0.842359	0.00939548
EMP3	0.836604	0.00321332
CDCA8	0.827661	0.00259893
ZDHHC23	0.825102	0.00682559
GSTCD	0.820238	0.00537688
DDX12P	0.815898	0.00993853
MRPS7	0.802278	0.000804722
TMC5	0.794612	0.00729035
FBXO8	0.791081	0.00106425
CCSER1	0.761069	0.00368369
PLRG1	0.760588	0.00700495
LOC105373730	0.756029	0.00584712
MRTO4	0.751172	0.00861617
DHX16	0.749561	0.00503135
CXorf65	0.749535	0.00824267
CTPS1	0.740267	0.000707761
ABCB8	0.738307	0.00948019
VWA9	0.731605	0.00266371
TBC1D24	0.728429	0.00815363
MIS18A	0.720613	0.00607829
SRPR	0.720154	0.0078804
MCM8	0.718752	0.00701362
RFC4	0.708074	0.00326723
RNASEH2A	0.693514	0.00633318
PIK3R2	0.692703	0.000346435
TMED6	0.687931	0.00905779
FANCL	0.655798	0.00585095
PPAT	0.644011	0.008663
ZNF92	0.641416	0.00750269
GLOD4	0.638963	0.00440699
ZNF639	0.637161	0.00525547
MCOLN2	0.626844	0.00626024
SLC39A8	0.620044	0.00136092
ELK4	0.619293	0.00155398
NUSAP1	0.617893	0.00583191
SBK1	0.603509	0.00199185
PRDX4	0.60132	0.00531657
SEC24C	0.593391	0.00141725
AGBL3	0.590625	0.00533694
LMTK3	0.586299	0.00741299
SAV1	0.57774	0.0045923
ITFG3	0.566998	0.00886041
ERCC6	0.566176	0.00181407
NOC3L	0.558227	0.00625793
ALDH18A1	0.552267	0.00213694
TADA1	0.549255	0.00983066
SEH1L	0.548777	0.00749069
HERC2P3	0.536722	0.00821501
ASCC2	0.519747	0.00845997
CERKL	0.501403	0.00403433
PEPD	0.491318	0.00646559
TAF4	0.489982	0.00823344
MKRN2	0.488234	0.007261
IFNLR1	0.486414	0.00982701
HOMER2	0.477976	0.00210674
MALSU1	0.463119	0.00974126
CASP10	0.42311	0.00688593
NIPSNAP1	0.420706	0.00600138
SREK1IP1	0.403064	0.00984886
TBC1D32	0.398058	0.00823976
AMFR	0.391294	0.00959235
NUMA1	0.388164	0.00407518
PPA2	0.375564	0.000601609
SAMD4B	-0.38501	0.00919837
LDHAL6A	-0.398769	0.00787653
DCUN1D1	-0.42531	0.00901703
GBE1	-0.456365	0.00942425
KLF7	-0.460754	0.0082845
LOC100996255	-0.471732	0.00320511
CCDC126	-0.479802	0.0078075
MPP7	-0.485245	0.0082853
AOAH	-0.492606	0.00930647
SERAC1	-0.495217	0.00490099
NUP50	-0.501522	0.00560067
PPP1R12C	-0.509419	0.0049785
CPT2	-0.511064	0.00679466
TIPARP	-0.546814	0.00234536
CALCOCO1	-0.547156	0.00110057
ZNF316	-0.553055	0.00800302
SLC43A2	-0.569062	0.00818295
NAB1	-0.574664	0.000825154
RAPGEF2	-0.579985	0.00447505
KCTD21	-0.58955	0.0076728
CYB561D1	-0.603233	0.00751921
MAP2K4	-0.603474	0.00912693
FCHO2	-0.603979	0.00770869
ZKSCAN3	-0.60885	0.00672202
NDUFA10	-0.609611	0.00349375
SEC61A2	-0.612831	0.00329327
STK19B	-0.613989	0.00680694
RTN1	-0.635923	0.008789
FAM151B	-0.641312	0.00681642
AVIL	-0.646743	0.00729168
ZNF699	-0.655858	0.000829548
POPDC2	-0.669587	0.00926523
LINC00957	-0.68122	0.0012027
RPGR	-0.692454	0.00235499
SGK1	-0.694971	0.00919389
THOC5	-0.696038	0.000577027
SLC46A2	-0.69789	0.00986414
SLC25A20	-0.699638	0.000459632
MYH11	-0.705444	0.00137182
LOC105378121	-0.708845	0.00256789
SEMA3C	-0.712019	0.00198327
QSOX1	-0.7176	0.00672999
FAM63A	-0.720296	0.00410299
CAMKK1	-0.726324	0.0069747
STAR	-0.726712	0.00803853
ZNF524	-0.728816	0.00775243
PSENEN	-0.729394	0.00588858
EXTL3	-0.734064	0.00298782
FBXL13	-0.74011	0.00344888
ACPP	-0.740211	0.0011965
RTN2	-0.761226	0.00522372
LOC105378892	-0.773108	0.00187774
RAPGEFL1	-0.7978	0.00511211
CASS4	-0.799321	0.000765405
LINC00963	-0.802369	0.00178567
MNT	-0.80583	0.000857963
SIGLEC9	-0.816283	0.00299595
LOC100505774	-0.816825	0.00581585
LOC105371240	-0.832915	0.00125694
LPAR2	-0.838897	0.00473096
ELOVL4	-0.845631	0.00942605
SHE	-0.845633	0.000926437
IL1RAP	-0.851666	0.00403755
LOC105371427	-0.854035	0.00326183
LOC105375364	-0.876565	0.00302519
LOC101928595	-0.905475	0.00783592
LOC105371696	-0.913696	0.00355767
NLRX1	-0.914976	0.000209794
PON2	-0.935292	0.00564746
SYTL4	-0.936647	0.00834585
CCDC13	-0.942252	0.00286249
SLC22A1	-0.942299	0.00227126
ABCC6P1	-0.950405	0.00721096
PVR	-0.959768	0.000144674
LOC284454	-0.959952	0.00341887
LOC102724323	-0.97086	0.00465716
LOC101930114	-0.987686	0.00147451
FABP6	-0.99262	0.00621571
KCNH7	-1.009	0.00967743
PADI2	-1.00946	0.00799543
ITGA2B	-1.03611	0.00547493
LOC102724560	-1.05518	0.00485209
CBS	-1.05972	0.00550927
GNRH1	-1.06498	0.00242608
LINC00921	-1.06912	0.000268936
RFX2	-1.07141	0.00157009
TRMT61A	-1.07815	0.00705039
LOC283575	-1.0788	0.00884119
ARHGEF40	-1.08831	0.00119398
CEACAM19	-1.09199	0.00049548
LOC105369360	-1.11252	0.00804523
LOC101929866	-1.11487	0.00507647
CACNG6	-1.12182	0.00704589
NLRC4	-1.13338	0.000156345
TGM3	-1.13971	0.006585
LOC105372491	-1.14517	0.00802916
SLC8A1-AS1	-1.14944	0.00120542
CNTNAP3B	-1.15991	0.00130407
SPINK8	-1.1702	0.00480881
CATIP	-1.17177	0.00377103
SLC22A20	-1.1915	0.00384011
FAM20A	-1.20381	0.000997104
LOC105370265	-1.20994	4.83661e-05
CDH26	-1.2122	0.000156837
FLJ31356	-1.21419	0.00120188
LOC102724508	-1.21459	0.00585281
LOC105371012	-1.22002	0.00206581
LINC00381	-1.22241	0.00218286
LOC254896	-1.22268	0.00835994
LOC101930090	-1.2315	0.000542172
LOC105369219	-1.23524	0.00337523
LINC00639	-1.24681	0.00673855
KCNA2	-1.24781	0.00112138
LOC100129931	-1.2479	5.6682e-05
EPDR1	-1.24884	0.00409161
FKBP9P1	-1.26528	0.0082757
LOC105378151	-1.26661	0.00210483
AP1S1	-1.27181	0.00107857
LOC105369519	-1.27509	0.00866005
XGY2	-1.27692	0.00558415
LOC100533711	-1.29892	0.0028675
CNTNAP3P2	-1.29987	0.00141637
LOC105371907	-1.31014	0.00825079
LOC101928841	-1.31051	0.00788962
RPL36A-HNRNPH2	-1.32385	0.00616526
LOC728535	-1.3295	0.00490915
LOC646044	-1.33665	0.0074784
LOC100996342	-1.33887	0.00438633
LOC105378009	-1.34634	0.00779405
LOC101928517	-1.35131	2.27361e-06
ADGRG3	-1.3601	0.000550979
LOC102724078	-1.37198	0.00512932
LOC101926928	-1.38116	0.00746766
ISL2	-1.38182	0.00379391
LOC105376834	-1.38973	0.00547797
LOC105372793	-1.39148	0.00765236
LOC100289279	-1.3952	0.000567758
LOC101929224	-1.39528	0.00343883
AOC3	-1.40186	0.00120575
CLCN2	-1.40224	0.000230816
LOC101927097	-1.40734	0.00458892
ZNF835	-1.41741	0.0026368
LOC105372674	-1.41926	0.00236122
LOC285696	-1.45405	0.00130498
PDK4	-1.45411	1.44609e-05
AP3B2	-1.47445	0.00834571
CNTNAP3	-1.47631	0.000398439
AQP10	-1.47756	0.000402854
LOC729083	-1.4968	0.00865783
GRAMD2	-1.49871	0.00546364
LOC100996291	-1.50739	4.90879e-05
RNY1	-1.51057	0.00764162
VSTM2B	-1.51869	0.00411502
LOC101060569	-1.58081	0.00943273
FLJ23867	-1.58665	0.00552153
EEF1E1-BLOC1S5	-1.58763	0.00386553
IL1R1	-1.59792	2.34708e-05
LINC00925	-1.61333	0.00725213
LOC105374181	-1.64104	0.00102585
CYP2B7P	-1.6485	0.00326228
LOC284581	-1.64998	0.00503411
LOC100653133	-1.65886	0.00670587
NXPE2	-1.66932	0.00903275
TMPRSS11E	-1.69646	0.00576572
LINC01512	-1.71051	0.00951019
MCEMP1	-1.71951	0.00813713
LOC100128288	-1.74299	1.97298e-05
LOC101929667	-1.75436	0.000732408
INHBB	-1.75571	0.00297798
LL22NC03-75H12.2	-1.76869	3.1906e-05
LOC105370262	-1.79752	0.0049188
LOC105379438	-1.80498	0.00279394
LOC102723768	-1.81368	0.00666586
LOC105374924	-1.85886	0.0093215
KRT18P35	-1.92377	0.00811631
LOC105377841	-1.92988	0.00308162
LOC105371912	-1.95842	0.00173939
ST20-AS1	-1.98172	0.001229
SAMD14	-2.03345	0.00153166
OR7E46P	-2.04371	0.00352143
LOC100131303	-2.06775	0.00665588
DOK4	-2.10663	7.08783e-05
LOC105374935	-2.13643	0.00103942
HNRNPUL2-BSCL2	-2.1396	0.00406875
ZIM2-AS1	-2.18453	0.00966111
LOC105373989	-2.20545	0.00881842
FAM3D	-2.22754	0.0072329
FAM170B-AS1	-2.2331	0.00950007
ARMCX1	-2.25147	0.00666195
LOC105371985	-2.27726	0.00165221
LOC105378396	-2.30391	0.00195768
NR1H5P	-2.37771	0.00894639
AVPR2	-2.3864	0.00307646
RPS21P3	-2.46061	0.00109274
SSX8	-2.56265	0.00903751
LINC01423	-2.60556	0.0061312
LOC100131471	-2.6106	0.00948056
LOC101928602	-2.68396	0.00599968
LOC105370689	-2.70844	0.00666278
FOXD2	-2.71085	0.00335925
HEY1	-2.71788	0.0061139
LINC00622	-2.76269	0.00409018
LOC105377886	-2.81027	0.00400003
LOC105377314	-2.95454	0.00812237
CYP4F11	-2.96233	0.000570618
LINC00958	-2.98305	0.00185499
LOC105372276	-3.08287	0.00882684
LOC101928037	-3.11787	0.00864985
LOC100130649	-3.14669	0.00476957
LOC105373423	-3.17224	0.00319776
LOC105372409	-3.24056	0.00102069
RAPGEF3	-3.27621	0.00136856
LOC105369639	-3.2849	0.00236057
ADRA2A	-3.31958	0.00414557
LOC105375494	-3.34905	0.00108882
LOC728485	-3.35936	0.00473326
LOC105374446	-3.44736	0.000405729
LOC105376731	-3.58117	0.000367098
LOC105369782	-3.7581	0.000749437
OR7E62P	-3.79182	0.000575143
LOC105378828	-4.02804	0.000413678
LOC105374223	-10.7858	0.00887337
RNA5SP40	-11.0357	0.00131285
HAND1	-12.1766	2.80823e-07
ATP5A1P7	-13.549	5.39832e-18
ATP5A1P10	-13.8329	6.19293e-12
HLFP1	-14.9284	1.94007e-05
LOC105375951	-17.8336	9.15636e-05
LOC102724337	-18.1151	1.63455e-20
LOC105377780	-20.495	3.66325e-11
LOC101929034	-25.4774	2.20208e-08

## Sheet: JIA vs Controls
Gene Name	log2 Fold Change	P Value
TUBB8P4	10.8963	0.00481294
LOC105377780	9.75179	0.000250546
MRPL49P1	3.31531	0.00165961
MMP8	3.27417	5.12e-05
DEFA4	3.16917	4.21e-06
DEFA3	2.86476	1.12e-05
DEFA1B	2.74896	5.63e-06
DEFA1	2.72476	8.52e-06
LOC101927532	2.65967	0.00296799
ELANE	2.6303	6.12e-06
INHBA	2.58515	0.00647091
LINC00622	2.53119	0.000407476
LOC105378394	2.53021	0.00788358
SERPINB10	2.29439	4.42e-05
RETN	2.245	6.59e-06
LCN2	2.24489	1.08e-05
LOC105371985	2.22452	0.00016119
LOC105372409	2.02493	0.00784084
LOC105377429	2.02017	2.7e-05
OR51S1	2.00639	0.00702277
F13B	1.98545	0.00662635
LINC00958	1.95723	0.00880458
PTPRN	1.95412	0.00467963
TMEM132A	1.93892	0.00463993
TMEM92	1.93857	0.00177156
SLC9A7P1	1.9373	0.000110751
RPL18P4	1.90661	0.00173086
LTF	1.89225	3.33e-06
PGA4	1.89217	0.00336063
PGA3	1.88584	0.00381423
CDC27P1	1.8743	0.00657163
CHRNE	1.86757	0.00569872
CAMP	1.86375	1.55e-05
RNASE2	1.84905	0.000536715
NOS3	1.84424	0.000319131
BPI	1.8429	2.69e-05
S100A12	1.8208	2.34e-05
LOC105376995	1.77395	0.00461811
LOC105377283	1.74257	5.89e-05
TRNF	1.66394	5.54e-06
CCER2	1.64489	0.00173415
LOC100101247	1.6363	0.00565667
HP	1.61466	0.00830604
LOC101929422	1.60695	0.00944044
YDJC	1.60499	5.93e-05
MMP9	1.5825	0.00216718
LOC105375330	1.57825	6.94e-05
PANX2	1.57326	0.00134794
MPO	1.57287	0.000450265
TRAF3IP2	1.57031	0.002865
RAI2	1.56912	0.00121602
SFR1	1.55502	0.000889039
PSMB1	1.54637	0.00255433
LOC105371912	1.5315	0.00130508
MCEMP1	1.50434	0.00709007
POLE4	1.50082	0.000396588
PI3	1.48899	0.00345179
CRISP3	1.46794	0.00333429
LINC01451	1.45334	0.00158825
MAGEE1	1.44138	0.00390472
RBMXP2	1.4279	0.0031059
LOC105370262	1.41956	0.00516197
LOC101929984	1.41423	0.00153526
LILRA5	1.39387	0.000284002
MTRNR2L12	1.38944	0.00414193
ZC3H12A	1.38276	8.07e-05
PPP4R1-AS1	1.3823	0.00445926
INHBB	1.36764	0.00404307
S100A9	1.3599	0.000196081
TMEM158	1.32145	0.0011863
CD1A	1.3211	0.000855588
VSTM2B	1.30704	0.00176293
B3GNT8	1.30665	0.000592378
RPS4XP11	1.28226	0.00782129
EPHB3	1.27582	0.00295727
PLGLB1	1.26195	0.00315165
ANKRD9	1.2439	0.00082033
NAT14	1.23623	0.00186803
LOC105371410	1.2315	0.0039925
TGM3	1.22818	0.000486801
MFSD3	1.21554	0.00599223
LOC730257	1.20693	9.23e-05
LOC105375755	1.1915	0.000175535
LOC729083	1.18978	0.0092157
TNN	1.18893	0.000665259
BCYRN1P1	1.18217	0.0040545
CA4	1.18198	0.00378902
PLGLB2	1.17475	0.00364836
LYPLA1P3	1.17338	0.00293989
LOC105369370	1.17234	0.00431554
PAQR6	1.15245	0.00397203
ZNF117	1.14531	0.000537604
KCTD11	1.13725	0.000118442
MS4A4A	1.13333	0.000808815
IL1RN	1.13261	0.00782209
LOC102725228	1.12583	0.00111509
IGFBP2	1.12276	0.00219593
SCO1	1.12265	6.03e-06
UPK3A	1.10855	0.000693336
SNRNP27	1.10147	8.81e-06
FDXR	1.0982	4.36e-05
LINC00486	1.0822	0.00105593
RAB11B	1.07777	0.00242176
CATSPER1	1.0679	0.000547761
FTLP2	1.06136	0.00769575
ISL2	1.06071	0.00695582
LIM2	1.05981	0.00562457
ALKBH7	1.05747	0.000442513
LOC728535	1.05664	0.00935748
LACTB2	1.05166	0.006569
ZNF582-AS1	1.04881	0.00621455
TMEM258	1.04626	0.00389852
PFKM	1.03824	0.0017596
37135	1.03632	0.00389632
NDUFA7	1.03518	0.00166096
WBP5	1.02645	0.00707286
AGTRAP	1.02568	0.000275229
TOLLIP	1.02508	0.00167841
APH1A	1.02034	0.000281814
TMEM205	1.01889	5.9e-05
BCL3	1.01877	0.00302068
LOC105373146	1.01234	0.00598065
DUSP23	1.00323	0.0014145
CEACAM3	0.998216	0.00202199
CCR1	0.995761	0.00445044
ARMCX6	0.993474	0.00135567
STOM	0.989383	0.000108313
SCN1B	0.985892	0.00672906
LINC00211	0.98487	0.00269869
ZBTB11-AS1	0.979098	0.00363427
CALM3	0.978461	0.00174141
RHOQP3	0.977665	0.00584237
IL2RG	0.9759	0.00722285
SLC1A3	0.97573	0.00700751
LOXL1	0.970116	0.00769005
LOC105372195	0.967455	0.00932624
ATP5EP2	0.964686	0.000478205
FLJ37453	0.964614	0.000229359
BBC3	0.955099	0.000878502
GJC2	0.946401	0.00501942
C6orf226	0.943175	0.00292301
MAP3K6	0.940022	0.00924348
ATP5G1	0.926969	0.00277731
CBX4	0.924718	8.4e-05
SMIM3	0.924557	0.00108815
LOC105374906	0.91675	0.00968715
RPL37A	0.912634	0.00679376
BATF	0.911534	9.97e-06
EVA1B	0.90057	0.00275611
DHRS13	0.900538	0.00809155
NTSR1	0.898367	0.00293861
LINC00528	0.888305	0.000214035
SPATC1	0.887737	0.00752642
TRB	0.88346	0.00494026
RPL37AP8	0.880105	0.00986984
LOC105374031	0.87896	0.00490515
COL6A2	0.874843	0.00741912
PARM1	0.87308	0.00148821
MTF1	0.87074	5.56e-05
TSPAN4	0.870439	0.000292933
IER3	0.864815	0.00248231
COMMD5	0.863095	0.00372771
PIM3	0.861701	0.00471134
TSNAXIP1	0.860213	0.00179233
SNAPC2	0.850474	0.00212068
FLJ31356	0.844594	0.00683904
MOGS	0.841638	0.00659172
CCDC71	0.841561	0.00192743
GRINA	0.836654	0.00878759
CACFD1	0.83541	0.00966684
MOSPD3	0.835246	0.00960548
B3GALT6	0.83245	0.00498599
AP1S1	0.831816	0.00727097
GPAA1	0.822683	0.00866773
GRAMD3	0.820667	0.0022646
C7orf43	0.817612	0.000305093
AKT2	0.817376	0.00107183
LOC105375394	0.81725	0.00624867
C6orf136	0.812815	0.000219071
TSPO	0.812407	0.00432909
U2AF2	0.810878	0.00775558
LYPLA2	0.810783	0.00796716
SMARCD3	0.808848	0.000342443
CXCL16	0.808733	0.00500848
KLF5	0.808694	0.00227304
FURIN	0.80586	0.00944989
LOC102723340	0.804884	0.00828444
CD63	0.797248	0.00191712
SVIP	0.791972	0.000165698
ZFAND2A	0.79075	0.0030131
HOMER3	0.790455	0.00657776
LINC00957	0.785985	8.69e-06
AGPAT2	0.783433	0.000976698
40057	0.783406	0.004977
LOC105369748	0.782737	0.00354172
CSTA	0.78023	0.00629212
MTVR2	0.777378	0.00351261
NINJ1	0.775104	0.00841909
FGR	0.774879	0.0073144
RAB20	0.764568	0.00500829
SERBP1P1	0.762715	0.00280503
LOC100129931	0.762517	0.00165247
INAFM1	0.762358	0.00878589
IKBKG	0.761796	0.0068871
LOC105371461	0.761444	0.00924128
ZNHIT1	0.756991	0.00347973
SLC46A3	0.756357	0.00129635
POLR2J	0.749157	0.00854167
TYMP	0.74869	0.00551735
KCTD7	0.745113	0.00560549
PARD6A	0.740815	0.00450767
NFKBIZ	0.737738	0.00494676
TPP1	0.737357	0.00964436
PLEKHM2	0.733747	0.000482191
GNAI2	0.729462	0.00105238
TRAPPC5	0.72702	0.00345799
CORO1A	0.725166	0.00279078
PPT1	0.722635	0.00244803
TRAPPC4	0.721622	0.00477717
RNR2	0.718697	0.0084862
LOC105374994	0.717091	0.0058911
GHRLOS	0.710529	0.00796854
IER2	0.708413	0.00554043
LOC105371647	0.708232	0.0047447
OSCAR	0.708067	0.00434227
CTSD	0.706361	0.00210091
GSTO1	0.706291	0.00152669
F13A1	0.704902	0.00230269
MGAT4B	0.70246	0.00476336
TMEM167B	0.700396	0.00295223
METTL9	0.700163	0.00289438
TBC1D8	0.699663	0.00168011
SHISA5	0.694123	0.00741692
ATP5G2	0.694071	0.00879073
HSD17B7P2	0.692589	0.00154886
ABCA2	0.691399	0.00765388
MRFAP1L1	0.689546	0.0042491
BOLA3-AS1	0.688419	0.000379357
NBEAL2	0.687787	0.00517117
POGK	0.683892	0.00342139
S1PR4	0.681647	0.00286176
PMS2P3	0.678025	0.00605685
BCL2L12	0.677041	0.00519885
PLIN3	0.676909	0.00342203
SWSAP1	0.67548	0.000247597
NLRC4	0.673455	0.00889295
MXD3	0.671264	0.00853014
NDUFV3	0.666221	0.000388287
FAM3A	0.664591	0.00356756
NUDT22	0.658764	0.00166589
RELB	0.65726	0.00072396
ORMDL2	0.654733	0.00613748
LOC105375447	0.652949	0.00659806
EML2	0.652802	0.0022767
CFP	0.639922	0.00466686
NDST2	0.637974	0.00225278
NT5M	0.635713	0.0059929
MAGOH	0.630486	0.00673684
CD300LB	0.628103	0.00427331
GPR143	0.627554	0.00679911
ARL6IP1	0.625865	0.00371682
SIGLEC9	0.625207	0.00819859
CD82	0.620609	0.00133047
GRAMD1A	0.615521	0.00356294
TMEM8A	0.614947	0.00403778
SIN3B	0.612749	0.00488077
GNA15	0.610559	0.000554778
EML3	0.608905	0.00213832
FBRS	0.604425	0.00763191
ZNF524	0.603047	0.00849029
TBCB	0.600059	0.00633842
TKT	0.596521	0.00807243
TMEM167A	0.583623	0.00815525
VPS25	0.577664	0.00411362
TRIM52-AS1	0.564381	0.00357601
ETHE1	0.564194	0.000538572
SETD1A	0.555171	0.00721472
IDI1	0.544914	0.00339157
SETD8	0.543379	0.0015936
METTL22	0.541534	0.000149901
CCDC25	0.540156	0.00742355
SEZ6	0.539625	0.00112911
MYL6	0.539423	0.00906468
TFDP1	0.537377	0.00287774
CLMN	0.534651	0.00273915
ANKDD1A	0.533883	0.00520723
FAM114A2	0.533263	0.00203796
ZCCHC10	0.5191	0.000174732
NDUFA11	0.515174	0.00625771
ACPP	0.512628	0.00901939
MTL5	0.507845	0.00798053
RUFY1	0.502768	0.00785986
CCDC58	0.49668	0.0061618
PSMD13	0.494744	0.00484497
KIAA0930	0.493071	0.0095765
PPP1R12C	0.482897	0.00184229
TXN2	0.478403	0.0082776
MTRF1L	0.473249	0.00255508
MED19	0.471984	0.00583104
STK32C	0.471682	0.00719032
COMMD9	0.471457	0.0085669
SMIM12	0.456253	0.0079862
SNX16	0.441208	0.00781962
CIDECP	0.427656	0.00284902
NUFIP2	0.426467	0.00848431
TMEM50B	0.389028	0.00663933
NELFCD	0.376692	0.00833509
TUBGCP3	0.371037	0.00351638
ZSCAN16-AS1	0.352439	0.00973788
KIAA2018	0.283485	0.00665002
DHX40	0.263848	0.00197672
KIAA1429	-0.215189	0.0093039
THADA	-0.239128	0.00791581
SEC23A	-0.278091	0.00254609
ATP2C1	-0.310791	0.0012747
COG3	-0.315563	0.00281475
AXIN1	-0.323847	0.00211741
CEP97	-0.337778	0.00989441
OLA1	-0.338054	0.00669385
TCEB1	-0.342532	0.00129683
AEBP2	-0.344182	0.00932364
IMMT	-0.34527	0.00677183
STX18	-0.346084	0.00425324
SP4	-0.348592	0.00669249
CNOT6L	-0.356189	0.00777087
NAA35	-0.362763	0.00275935
METTL15	-0.363068	0.00414732
REST	-0.363851	0.00111783
ARMC2	-0.369168	0.00622657
FRS2	-0.374562	0.00564541
WHSC1	-0.377088	0.00434791
SLC4A7	-0.379377	0.00673722
SERGEF	-0.383447	0.00794144
OSBPL3	-0.386287	0.00641061
MATR3	-0.386413	0.00406531
ABCC1	-0.386426	0.00549761
SGPP1	-0.390341	0.00380353
TSC22D1	-0.397652	0.00921989
HOMER2	-0.399611	0.0034229
LNX2	-0.401653	0.0072676
UBAP2	-0.407128	0.00798965
C9orf41	-0.411208	0.0091734
MOB1B	-0.416234	0.0046524
YEATS2	-0.416321	0.0068534
CEP192	-0.416394	0.000438774
FOXN3	-0.417575	0.00504328
LARP4	-0.419348	0.00563762
IKBKAP	-0.41979	0.00282115
PRKCZ	-0.430165	0.00952671
MLLT10	-0.433975	0.00564243
MBTPS1	-0.435424	0.0040383
RNGTT	-0.441473	8.71e-05
ACVR1	-0.445165	0.00154642
BTBD1	-0.44673	0.00429537
RANBP10	-0.446776	0.00326233
SUCLA2	-0.449887	0.00212482
TRIT1	-0.453227	0.00562118
REPS1	-0.454647	0.00209453
ST6GALNAC6	-0.459361	0.00915896
EEF2K	-0.460472	0.0063072
WDR33	-0.460578	0.00991986
EIF3A	-0.461329	0.00134133
STT3A	-0.477297	0.00144535
SMIM13	-0.480285	0.0017612
SNX25	-0.482409	0.00333898
LRRC16A	-0.491033	0.00730712
SFMBT2	-0.491206	0.000575023
SEH1L	-0.491898	0.00647655
SHPK	-0.500379	0.00843539
ABCB10	-0.500477	0.00711928
ACYP2	-0.51002	0.00813856
TRAM2	-0.515874	0.00229248
HPS3	-0.518152	0.00307181
UBE2K	-0.518729	0.00786058
TRIM44	-0.527277	0.000690449
WDR20	-0.529383	0.00119594
ASCC2	-0.535828	0.00172124
TUBGCP4	-0.541278	0.00340643
LOC101929356	-0.543102	0.00464622
PPARGC1B	-0.545563	0.00528426
MTMR12	-0.547939	1.31e-05
ATP6V0A2	-0.551291	0.000163255
MYLK-AS1	-0.55746	0.00690109
GFOD1	-0.558452	0.00200767
SH3RF1	-0.567039	0.00506733
GABPB2	-0.568514	0.00155277
CDC23	-0.572555	0.00500795
ARHGEF12	-0.576189	0.00447683
ZNF233	-0.580885	0.00487451
MYO19	-0.581323	0.00198576
WWOX	-0.585137	0.0039043
AHCYL2	-0.593249	0.00829192
CAPN3	-0.593734	0.00700128
MIER2	-0.600182	0.00589919
CLYBL	-0.607575	0.00432444
GSPT1	-0.608726	0.00651074
PACRGL	-0.610762	0.00563612
LOC105370536	-0.614585	0.00774151
SETBP1	-0.623304	0.00104097
DAPK1	-0.62476	0.00262146
ACYP1	-0.634011	0.0042932
TGIF2-C20orf24	-0.644391	0.0072061
FAM13A-AS1	-0.662237	0.00614472
LOC102724596	-0.668412	0.00415748
LOC105372457	-0.672122	0.00820472
TTC7B	-0.686689	0.00452049
LOC105373759	-0.700595	0.0033118
LOC101928948	-0.701178	0.00374461
LOC100294145	-0.710719	0.00646841
LOC100505942	-0.715028	0.000925397
TMEM164	-0.718251	0.0059205
ZDHHC23	-0.723607	0.00871829
TVP23C-CDRT4	-0.725697	0.00104955
LOC105374344	-0.736411	0.00963187
TMOD4	-0.73876	0.00921741
CENPM	-0.762474	0.00596441
SLBP	-0.764439	0.00226678
SSPN	-0.770771	0.000810427
HRH4	-0.788325	0.00832498
ALDH1L2	-0.798984	0.00417807
FRMPD3	-0.801522	0.00551602
LOC105372321	-0.857404	0.000977591
LPCAT4	-0.867535	0.00132763
LINC00996	-0.86902	0.00316468
FRRS1	-0.87338	0.00335108
LOC105374137	-0.877434	0.0071627
PDGFA	-0.884706	0.00865686
CACNG8	-0.91662	0.00659143
GIPR	-0.930926	0.00744485
AK1	-0.942975	0.00130149
PPOX	-0.950138	0.000731419
THEM5	-0.956395	0.00396038
LGALS4	-0.957331	0.00504113
HEMGN	-0.962805	0.00132271
FAM160A2	-0.968734	0.00401173
SMPD3	-0.975806	0.00225788
MKI67	-0.98229	0.00488659
ALDH6A1	-0.987237	0.001033
TNFRSF13B	-0.99656	0.000469712
LOC728554	-0.997511	0.000429437
ZNF57	-1.0221	0.00775701
LINC00613	-1.02336	0.00601486
LOC105371161	-1.04188	9.93e-05
LOC105372322	-1.06023	0.0030961
LOC401312	-1.061	0.00391956
A2ML1	-1.06647	0.00794923
LOC102723360	-1.08411	0.00209558
CCDC86	-1.13311	0.00479806
ANO7P1	-1.14825	0.0011662
LOC152225	-1.16118	0.00218348
SKA1	-1.16306	0.00800663
LOC105377899	-1.18345	0.00852444
NMRK2	-1.1879	0.0086051
GLOD5	-1.2009	0.00462314
EGR1	-1.20798	0.00580993
LINC00570	-1.22553	0.00600236
LOC105378061	-1.22775	0.00405691
HIST1H1D	-1.28269	0.00943912
CACNB1	-1.40322	0.00446708
HLA-DQB1	-1.43835	0.00272173
TMEM198B	-1.45975	0.00385807
CHDH	-1.55946	0.00854421
OAZ3	-1.59515	0.00543447
LOC105371495	-1.59631	0.00286002
LOC105377752	-1.60128	0.00810475
RUNDC3A-AS1	-1.61772	0.00897988
SPATA25	-1.65116	0.00867128
LOC105376953	-1.67765	0.00498999
LOC105375170	-1.7359	0.00247681
FSCN3	-1.81318	0.00972335
MAFK	-1.84201	0.00840035
LOC105376790	-1.93021	0.00546903
HNRNPA1P41	-1.93471	0.00761861
NT5DC4	-1.95688	0.0031794
LOC103312105	-1.9634	0.00273595
LOC105372580	-1.97394	0.00868339
CBX1P3	-1.98251	0.00264432
GCM2	-2.00551	0.00895703
RPL21P39	-2.04034	0.00534534
HLA-DQA1	-2.09301	0.000523752
LOC105374527	-2.10159	0.0052688
CHRDL2	-2.1025	0.00182035
FAM221B	-2.13953	0.00569135
RBM22P2	-2.1613	0.00839742
LINC00595	-2.27645	0.0093721
LOC105378277	-2.28309	0.00834178
AFP	-2.29938	0.00416724
LINC01443	-2.32696	0.00515894
LOC102725048	-2.34511	0.00282342
WDR45P	-2.34544	0.00385641
LOC105372619	-2.46729	0.00652531
CD209	-2.48279	0.00785515
LOC105376089	-2.61439	0.000454904
LOC105377877	-2.64553	0.00451704
LOC101929229	-2.68873	0.00858611
LOC105370537	-2.71335	0.00637002
LOC105374502	-2.8079	0.00759835
LOC101927375	-2.89961	0.00166908
LOC101927993	-2.95286	0.00619642
LINC00668	-3.02998	0.00212216
LOC102724410	-3.04355	0.00975167
LOC105370266	-3.1305	0.00481658
LOC105370714	-3.14509	0.00077317
HMGN2P25	-3.15385	0.000593925
RNF183	-3.28321	0.00311801
RPS27P25	-3.44005	4.87e-05
CDY1	-3.62455	0.0029524
HLA-DRB5	-4.7799	6.6e-06
LOC101927262	-5.26708	0.00122838
RBMY2CP	-5.80341	0.00288398
LOC100505918	-6.29049	0.000539134
MIR4771-1	-14.7771	7.48e-10
HLFP1	-15.0716	5.4e-07
ARC	-15.6014	0.00013162
ATP5A1P10	-16.1666	6.07e-21
SOCS2-AS1	-16.1668	6.93e-07
HAND1	-17.7232	4.1e-18
LOC105373346	-17.8393	0.0084899
LOC105374223	-18.3818	2.26e-07
LOC105379264	-18.8407	5.88e-05
LOC400627	-18.8785	0.00012026
RPL31P34	-19.3064	7.29e-05
LOC285706	-19.6944	0.000585692
LOC105369172	-23.204	2.46e-39
ATP5A1P5	-27.209	8.45e-50
LOC100288503	-28.9871	3.13e-05
LINC01474	-30	1.63e-05

## Sheet: JIA vs Other PedRheum
Gene Name	log2 Fold Change	P Value
LOC101928307	2.2218	0.00405171
RAB41	2.06039	0.000107669
LINC00622	1.95957	0.000352477
LOC102724931	1.9103	0.00100676
CCDC169-SOHLH2	1.84376	0.000911345
LOC441204	1.62047	0.00330072
KLHL31	1.53462	0.00409858
LOC102724310	1.52893	0.00769492
LOC105378708	1.40866	0.00989838
LOC105374134	1.40652	0.00550161
LOC101927690	1.37315	0.00189087
LOC105374660	1.36742	0.00716483
LOC105371875	1.36465	0.00742346
RPSAP54	1.32414	0.00127558
LOC105375754	1.29861	0.00886488
LOC100101247	1.27954	0.00952254
LOC100131303	1.21739	0.00909242
LOC105369951	1.19707	0.00316648
LOC105377056	1.14478	0.0003193
LOC105375246	1.05968	0.00910815
PPP4R1-AS1	1.0179	0.0054432
PROSP	0.959272	0.0052674
LINC00470	0.85335	0.00843766
KRTCAP3	0.829193	0.00658013
TMEM86A	0.820348	0.00799235
LOC105377141	0.751117	0.00180037
PRICKLE4	0.706736	0.00135497
MYOZ2	0.634244	0.00795636
LOC105370834	0.633813	0.00746467
TM7SF2	0.600401	0.00216449
NR4A2	0.571808	0.00847764
UNC119B	0.509793	0.00224873
LOC105373146	0.489429	0.00658877
LOC105374044	0.435162	0.00721531
PMS2P3	0.427714	0.00307076
LOC105369748	0.41837	0.00405328
POMGNT2	0.382353	0.00989712
SLC1A5	0.382342	0.00175626
ABCA10	0.38135	0.00454027
DOCK7	0.329316	0.00841576
CISD2	0.300094	0.00162245
PMS1	0.243475	0.00193978
CUL4B	-0.19826	0.00910452
EYS	-0.228335	0.00536174
ARPC1B	-0.342775	0.00306693
PPP1R12BP1	-0.374528	0.00853456
FUK	-0.382058	0.00534214
LOC102546294	-0.389314	0.00702991
KCNK10	-0.403025	0.00928413
LOC105370324	-0.412418	0.00718241
NCKAP1	-0.432345	0.00147422
RFXANK	-0.465858	0.00944437
PHYH	-0.471382	0.00313199
AK1	-0.477894	0.00765629
RTN4RL1	-0.490416	0.00889916
HIST1H3D	-0.492259	0.00480382
C8orf89	-0.499379	0.00598202
CTNNAL1	-0.505256	0.00628234
GUCY1A2	-0.509584	0.0027758
FAM45B	-0.510047	0.00687105
LOC105378841	-0.518019	0.00480409
TBC1D24	-0.519625	0.00693899
LINC00663	-0.538317	0.00504577
LOC100294145	-0.543471	0.000647138
NCAPH	-0.547923	0.00793431
RAMP1	-0.548202	0.0040755
TRNE	-0.549238	0.00922498
LOC105370034	-0.558297	0.00166528
PAK6	-0.593539	0.00844243
MYO7B	-0.596087	0.00931207
LOC728554	-0.599471	0.00373224
LOC105379411	-0.602542	0.00480818
GCKR	-0.614537	0.00883804
PLK3	-0.616451	0.00962891
LOC101930085	-0.625058	0.00755839
ENPP7P4	-0.627477	0.00823579
LHFPL5	-0.647973	0.0071482
FKBP11	-0.655862	0.00227552
CST7	-0.659507	0.00870514
TMEFF2	-0.670373	0.00951921
THEM5	-0.67686	0.00801043
LINGO1	-0.688414	0.00904628
SENP8	-0.696682	0.0041495
LOC105377311	-0.727936	0.00999586
LOC105369842	-0.730721	0.0099552
LOC105374658	-0.761337	0.00234831
ANO7P1	-0.767195	0.00359711
HNRNPA3P3	-0.781552	0.0085995
ZYX	-0.788353	0.00427094
AMY1A	-0.804733	0.00959073
LOC105369663	-0.862835	0.00588131
LOC105371357	-0.876367	0.00350448
AMY1C	-0.876759	0.00478862
LOC101927686	-0.878931	0.00504558
C6orf132	-0.88769	0.000579095
LOC101929006	-0.931379	0.00588569
LOC105372091	-0.941887	0.00323918
HBZ	-0.946853	0.00475366
LOC105371439	-0.952578	0.00121773
CACNB1	-0.956859	0.00756175
PTGFR	-0.96938	0.00229122
LOC105373243	-1.00017	0.00288005
LOC102724428	-1.01852	0.00278286
LOC105371543	-1.03242	0.00897709
CPLX4	-1.03974	0.00341093
MIR223	-1.0887	0.00423872
ZNF416	-1.0894	0.00512987
LOC102724214	-1.09975	0.00256247
RNA5SP207	-1.16419	0.00785903
LOC102724475	-1.21143	0.00669209
CDK1	-1.25557	0.00344206
TMPRSS4	-1.2585	0.00195732
WTH3DI	-1.28728	0.00432707
HIST1H2BC	-1.31341	0.00419328
OPLAH	-1.35125	0.00965746
SLC4A1APP1	-1.35667	0.00720704
LOC101927653	-1.39726	0.00960645
FGF11	-1.42716	0.00152633
IL17REL	-1.47847	0.00418288
LOC105376953	-1.49928	0.00682823
LOC101927479	-1.51095	0.00246528
LOC102724572	-1.51447	0.000218063
LOC105370809	-1.51739	0.00319236
CST13P	-1.52508	0.00428267
STAC2	-1.54115	0.00855123
NT5DC4	-1.55493	0.00678041
ASIC3	-1.57095	0.00615744
LINC00595	-1.59852	0.00530319
LOC105372324	-1.69199	0.00413981
LOC105374507	-1.73541	0.00811786
MYBPH	-1.74966	0.0033695
LOC105374320	-1.76435	0.00705561
TRPT1	-1.7689	0.00325002
LOC105377877	-1.79198	0.00878285
LOC102724344	-1.84999	0.00547344
CSPG4P10	-1.99292	0.00738427
LOC101927375	-2.04411	0.00495205
MMP7	-2.0775	0.00991245
LOC105377902	-2.09996	0.00295392
AVPR1A	-2.12542	0.00466626
LOC100422633	-2.18788	0.00466797
LOC105370053	-2.30691	0.000269593
LOC105369544	-2.32516	0.00108222
LOC100132076	-2.46624	0.00313244
LOC101929229	-2.52141	0.00118635
HMGN2P25	-2.52296	0.00103266
LINC01140	-2.93617	0.00294095

[truncated: 2 more sheets: JIA vs CRMO, JIA vs IFN]
